# Supplementary material for: Codeswitching: A Bilingual Toolkit for Opportunistic Speech Planning
Source: Front Psychol. 2020 Jul 17;11:1699. doi: 10.3389/fpsyg.2020.01699 (PMC7380110; doi:10.3389/fpsyg.2020.01699)
Supplement: Supplementary file 3 [file Data_Sheet_1.CSV]

Participant	Exclusions	NP	NPLanguage	NPType	Utterance	Duplicate	ANNA	QuantMod	AdjPos	AdjLang	NN	NPP
101	0	Unilingual	S	simple	el agua	Original	0	0	NA	NA	0	0
102	0	Unilingual	S	simple	el agua	Original	0	0	NA	NA	0	0
103	0	Unilingual	S	simple	el agua	Original	0	0	NA	NA	0	0
110	0	Unilingual	S	simple	el agua	Original	0	0	NA	NA	0	0
110	0	Unilingual	S	simple	el agua	Original	0	0	NA	NA	0	0
110	0	Unilingual	S	simple	el agua	Original	0	0	NA	NA	0	0
101	0	Unilingual	S	simple	el aire	Original	0	0	NA	NA	0	0
108	0	Unilingual	E	simple	an airplane	Original	0	0	NA	NA	0	0
109	0	Unilingual	E	simple	the airplane	Original	0	0	NA	NA	0	0
110	0	Unilingual	E	simple	the airplane	Original	0	0	NA	NA	0	0
109	0	Unilingual	S	simple	el anillo	Original	0	0	NA	NA	0	0
102	0	Unilingual	E	simple	the apple	Original	0	0	NA	NA	0	0
105	0	Unilingual	E	simple	the apple	Original	0	0	NA	NA	0	0
108	0	Unilingual	E	simple	the apple	Original	0	0	NA	NA	0	0
110	0	Unilingual	E	simple	the apple	Original	0	0	NA	NA	0	0
101	0	Unilingual	S	simple	la araña	Original	0	0	NA	NA	0	0
101	0	Unilingual	S	simple	la araña	Original	0	0	NA	NA	0	0
103	0	Unilingual	S	simple	la araña	Original	0	0	NA	NA	0	0
103	0	Unilingual	S	simple	la araña	Original	0	0	NA	NA	0	0
104	0	Unilingual	S	simple	el árbol	Original	0	0	NA	NA	0	0
105	0	Unilingual	S	simple	el árbol	Original	0	0	NA	NA	0	0
109	0	Unilingual	S	simple	los árboles	Original	0	0	NA	NA	0	0
109	0	Unilingual	S	simple	los árboles	Original	0	0	NA	NA	0	0
101	0	Unilingual	S	simple	la arena	Original	0	0	NA	NA	0	0
110	0	Unilingual	S	simple	el asiento	Original	0	0	NA	NA	0	0
101	0	Unilingual	S	simple	el avión	Original	0	0	NA	NA	0	0
101	0	Unilingual	S	simple	el avión	Original	0	0	NA	NA	0	0
103	0	Unilingual	S	simple	el avión	Original	0	0	NA	NA	0	0
103	0	Unilingual	S	simple	el avión	Original	0	0	NA	NA	0	0
106	0	Unilingual	S	simple	el avión	Original	0	0	NA	NA	0	0
107	0	Unilingual	S	simple	el avión	Original	0	0	NA	NA	0	0
108	0	Unilingual	S	simple	un avión	Original	0	0	NA	NA	0	0
101	0	Mixed	B	simple	el baby	Original	0	0	NA	NA	0	0
103	0	Mixed	B	simple	el baby	Original	0	0	NA	NA	0	0
105	0	Mixed	B	simple	el baby	Original	0	0	NA	NA	0	0
108	0	Mixed	B	simple	el baby	Original	0	0	NA	NA	0	0
107	0	Unilingual	E	simple	the baby	Original	0	0	NA	NA	0	0
108	0	Unilingual	E	simple	the baby	Original	0	0	NA	NA	0	0
101	0	Unilingual	E	simple	the bag	Original	0	0	NA	NA	0	0
107	0	Unilingual	E	simple	the bag	Original	0	0	NA	NA	0	0
103	0	Mixed	B	simple	el balloon	Original	0	0	NA	NA	0	0
103	0	Mixed	B	simple	el balloon	Original	0	0	NA	NA	0	0
103	0	Mixed	B	simple	la balloon	Original	0	0	NA	NA	0	0
107	0	Mixed	B	simple	el balloon	Original	0	0	NA	NA	0	0
110	0	Mixed	B	simple	el balloon	Original	0	0	NA	NA	0	0
106	0	Unilingual	E	simple	the balloon	Original	0	0	NA	NA	0	0
106	0	Unilingual	E	simple	the balloon	Original	0	0	NA	NA	0	0
108	0	Unilingual	E	simple	the balloon	Original	0	0	NA	NA	0	0
109	0	Unilingual	E	simple	the balloon	Original	0	0	NA	NA	0	0
102	0	Mixed	B	simple	el beak	Original	0	0	NA	NA	0	0
101	0	Unilingual	E	simple	the bed	Original	0	0	NA	NA	0	0
105	0	Unilingual	E	simple	the bed	Original	0	0	NA	NA	0	0
105	0	Unilingual	E	simple	the bed	Original	0	0	NA	NA	0	0
102	0	Mixed	B	simple	el bedside	Original	0	0	NA	NA	0	0
101	0	Unilingual	S	simple	la bembona	Original	0	0	NA	NA	0	0
101	0	Unilingual	S	simple	la bembona	Original	0	0	NA	NA	0	0
110	0	Unilingual	S	simple	una bembona	Original	0	0	NA	NA	0	0
105	0	Unilingual	S	simple	el beso	Original	0	0	NA	NA	0	0
101	0	Unilingual	S	simple	la bicicleta	Original	0	0	NA	NA	0	0
103	0	Unilingual	S	simple	la bicicleta	Original	0	0	NA	NA	0	0
104	0	Unilingual	S	simple	la bicicleta	Original	0	0	NA	NA	0	0
110	0	Unilingual	S	simple	la bicicleta	Original	0	0	NA	NA	0	0
110	0	Unilingual	S	simple	la bicicleta	Original	0	0	NA	NA	0	0
102	0	Mixed	B	simple	el bicycle	Original	0	0	NA	NA	0	0
105	0	Mixed	B	simple	el bicycle	Original	0	0	NA	NA	0	0
106	0	Unilingual	E	simple	the bicycle	Original	0	0	NA	NA	0	0
107	0	Unilingual	E	simple	the bicycle	Original	0	0	NA	NA	0	0
109	0	Unilingual	E	simple	the bicycle	Original	0	0	NA	NA	0	0
107	0	Unilingual	E	simple	a bit	Original	0	0	NA	NA	0	0
102	0	Unilingual	S	simple	el bizcocho	Original	0	0	NA	NA	0	0
106	0	Unilingual	S	simple	el bizcocho	Original	0	0	NA	NA	0	0
107	0	Unilingual	S	simple	el bizcocho	Original	0	0	NA	NA	0	0
102	0	Mixed	B	simple	el black_widow	Original	0	0	NA	NA	0	0
106	0	Unilingual	E	simple	the black_widow	Original	0	0	NA	NA	0	0
109	0	Unilingual	S	simple	un blanco	Original	0	0	NA	NA	0	0
110	0	Unilingual	S	simple	el blanco	Original	0	0	NA	NA	0	0
102	0	Mixed	B	simple	el blank	Original	0	0	NA	NA	0	0
109	0	Mixed	B	simple	el blank	Original	0	0	NA	NA	0	0
109	0	Mixed	B	simple	el boat	Original	0	0	NA	NA	0	0
101	0	Unilingual	E	simple	the boat	Original	0	0	NA	NA	0	0
101	0	Unilingual	E	simple	the boat	Original	0	0	NA	NA	0	0
103	0	Unilingual	S	simple	la boca	Original	0	0	NA	NA	0	0
103	0	Unilingual	S	simple	la boca	Original	0	0	NA	NA	0	0
110	0	Unilingual	S	simple	una boca	Original	0	0	NA	NA	0	0
110	0	Unilingual	S	simple	la bola	Original	0	0	NA	NA	0	0
105	0	Unilingual	S	simple	la bolsa	Original	0	0	NA	NA	0	0
107	0	Mixed	B	simple	el bomb	Original	0	0	NA	NA	0	0
104	0	Unilingual	E	simple	the bomb	Original	0	0	NA	NA	0	0
110	0	Unilingual	E	simple	the bomb	Original	0	0	NA	NA	0	0
101	0	Unilingual	S	simple	la bomba	Original	0	0	NA	NA	0	0
103	0	Unilingual	S	simple	la bomba	Original	0	0	NA	NA	0	0
108	0	Unilingual	S	simple	la bomba	Original	0	0	NA	NA	0	0
102	0	Mixed	B	simple	el bone	Original	0	0	NA	NA	0	0
108	0	Mixed	B	simple	el bone	Original	0	0	NA	NA	0	0
108	0	Mixed	B	simple	el bone	Original	0	0	NA	NA	0	0
110	0	Mixed	B	simple	el bone	Original	0	0	NA	NA	0	0
101	0	Unilingual	E	simple	the bone	Original	0	0	NA	NA	0	0
102	0	Unilingual	E	simple	the bone	Original	0	0	NA	NA	0	0
105	0	Unilingual	E	simple	the bone	Original	0	0	NA	NA	0	0
106	0	Unilingual	E	simple	the bone	Original	0	0	NA	NA	0	0
107	0	Unilingual	E	simple	the bone	Original	0	0	NA	NA	0	0
107	0	Unilingual	E	simple	the bone	Original	0	0	NA	NA	0	0
108	0	Unilingual	E	simple	the bone	Original	0	0	NA	NA	0	0
108	0	Unilingual	E	simple	the bone	Original	0	0	NA	NA	0	0
109	0	Unilingual	E	simple	the bone	Original	0	0	NA	NA	0	0
106	0	Unilingual	E	simple	the book	Original	0	0	NA	NA	0	0
108	0	Unilingual	E	simple	the book	Original	0	0	NA	NA	0	0
108	0	Unilingual	E	simple	the book	Original	0	0	NA	NA	0	0
107	0	Unilingual	S	simple	el botecito	Original	0	0	NA	NA	0	0
104	0	Unilingual	E	simple	the bottom	Original	0	0	NA	NA	0	0
104	0	Unilingual	E	simple	the bottom	Original	0	0	NA	NA	0	0
108	0	Unilingual	E	simple	the bottom	Original	0	0	NA	NA	0	0
108	0	Unilingual	E	simple	the bottom	Original	0	0	NA	NA	0	0
108	0	Unilingual	E	simple	the bottom	Original	0	0	NA	NA	0	0
102	0	Mixed	B	simple	un break	Original	0	0	NA	NA	0	0
101	0	Mixed	B	simple	el building	Original	0	0	NA	NA	0	0
106	0	Unilingual	E	simple	the building	Original	0	0	NA	NA	0	0
109	0	Unilingual	E	simple	the building	Original	0	0	NA	NA	0	0
105	0	Mixed	B	simple	los buildings	Original	0	0	NA	NA	0	0
105	0	Unilingual	E	simple	the buildings	Original	0	0	NA	NA	0	0
107	0	Unilingual	E	simple	the buildings	Original	0	0	NA	NA	0	0
103	0	Mixed	B	simple	los bunnies	Original	0	0	NA	NA	0	0
103	0	Mixed	B	simple	los bunnies	Original	0	0	NA	NA	0	0
103	0	Mixed	B	simple	el bunny	Original	0	0	NA	NA	0	0
107	0	Unilingual	E	simple	a bunny	Original	0	0	NA	NA	0	0
107	0	Unilingual	E	simple	the bunny	Original	0	0	NA	NA	0	0
102	0	Mixed	B	simple	el butterfly	Original	0	0	NA	NA	0	0
104	0	Unilingual	E	simple	the butterfly	Original	0	0	NA	NA	0	0
106	0	Unilingual	E	simple	the butterfly	Original	0	0	NA	NA	0	0
107	0	Unilingual	E	simple	the butterfly	Original	0	0	NA	NA	0	0
108	0	Unilingual	E	simple	a butterfly	Original	0	0	NA	NA	0	0
108	0	Unilingual	E	simple	another butterfly	Original	0	0	NA	NA	0	0
108	0	Unilingual	E	simple	the butterfly	Original	0	0	NA	NA	0	0
109	0	Unilingual	E	simple	the butterfly	Original	0	0	NA	NA	0	0
109	0	Unilingual	E	simple	the butterfly	Original	0	0	NA	NA	0	0
103	0	Unilingual	S	simple	la cabecita	Original	0	0	NA	NA	0	0
103	0	Unilingual	S	simple	la cabeza	Original	0	0	NA	NA	0	0
105	0	Unilingual	S	simple	la cabeza	Original	0	0	NA	NA	0	0
106	0	Unilingual	S	simple	la cabeza	Original	0	0	NA	NA	0	0
106	0	Unilingual	E	simple	a cake	Original	0	0	NA	NA	0	0
104	0	Unilingual	S	simple	la cama	Original	0	0	NA	NA	0	0
110	0	Unilingual	S	simple	la cama	Original	0	0	NA	NA	0	0
102	0	Unilingual	E	simple	the car	Original	0	0	NA	NA	0	0
104	0	Unilingual	E	simple	the car	Original	0	0	NA	NA	0	0
104	0	Unilingual	E	simple	the car	Original	0	0	NA	NA	0	0
101	0	Unilingual	S	simple	la cara	Original	0	0	NA	NA	0	0
101	0	Unilingual	S	simple	ninguna cara	Original	0	0	NA	NA	0	0
103	0	Unilingual	S	simple	la cara	Original	0	0	NA	NA	0	0
103	0	Unilingual	S	simple	la cara	Original	0	0	NA	NA	0	0
103	0	Unilingual	S	simple	la cara	Original	0	0	NA	NA	0	0
110	0	Unilingual	S	simple	una cara	Original	0	0	NA	NA	0	0
110	0	Unilingual	S	simple	muchas caras	Original	0	0	NA	NA	0	0
101	0	Unilingual	S	simple	la carita	Original	0	0	NA	NA	0	0
104	0	Unilingual	S	simple	la carita	Original	0	0	NA	NA	0	0
108	0	Unilingual	S	simple	esa carita	Original	0	0	NA	NA	0	0
109	0	Unilingual	S	simple	el carro	Original	0	0	NA	NA	0	0
101	0	Unilingual	S	simple	la cartera	Original	0	0	NA	NA	0	0
107	0	Unilingual	S	simple	una cartera	Original	0	0	NA	NA	0	0
107	0	Unilingual	S	simple	la cartera	Original	0	0	NA	NA	0	0
103	0	Unilingual	S	simple	una carterita	Original	0	0	NA	NA	0	0
104	0	Unilingual	S	simple	la casa	Original	0	0	NA	NA	0	0
105	0	Unilingual	S	simple	la casa	Original	0	0	NA	NA	0	0
108	0	Unilingual	S	simple	la casita	Original	0	0	NA	NA	0	0
108	0	Unilingual	S	simple	la casita	Original	0	0	NA	NA	0	0
109	0	Unilingual	S	simple	el castillo	Original	0	0	NA	NA	0	0
103	0	Mixed	B	simple	el castle	Original	0	0	NA	NA	0	0
105	0	Mixed	B	simple	el cat	Original	0	0	NA	NA	0	0
105	0	Mixed	B	simple	el cat	Original	0	0	NA	NA	0	0
110	0	Mixed	B	simple	el cat	Original	0	0	NA	NA	0	0
102	0	Unilingual	E	simple	the cat	Original	0	0	NA	NA	0	0
104	0	Unilingual	E	simple	the cat	Original	0	0	NA	NA	0	0
106	0	Unilingual	E	simple	the cat	Original	0	0	NA	NA	0	0
110	0	Unilingual	S	simple	las cejas	Original	0	0	NA	NA	0	0
104	0	Unilingual	E	simple	the center	Original	0	0	NA	NA	0	0
108	0	Unilingual	E	simple	the center	Original	0	0	NA	NA	0	0
108	0	Unilingual	E	simple	the center	Original	0	0	NA	NA	0	0
108	0	Unilingual	E	simple	the center	Original	0	0	NA	NA	0	0
108	0	Unilingual	E	simple	the center	Original	0	0	NA	NA	0	0
108	0	Mixed	B	simple	el centre	Original	0	0	NA	NA	0	0
104	0	Unilingual	S	simple	el centro	Original	0	0	NA	NA	0	0
104	0	Unilingual	S	simple	el centro	Original	0	0	NA	NA	0	0
106	0	Unilingual	S	simple	el centro	Original	0	0	NA	NA	0	0
108	0	Unilingual	S	simple	el centro	Original	0	0	NA	NA	0	0
103	0	Mixed	B	simple	el chicken	Original	0	0	NA	NA	0	0
108	0	Mixed	B	simple	el chicken	Original	0	0	NA	NA	0	0
107	0	Unilingual	E	simple	the chicken	Original	0	0	NA	NA	0	0
108	0	Unilingual	E	simple	the chicken	Original	0	0	NA	NA	0	0
108	0	Unilingual	E	simple	the chicken	Original	0	0	NA	NA	0	0
109	0	Unilingual	E	simple	the chicken	Original	0	0	NA	NA	0	0
110	0	Unilingual	E	simple	a chicken	Original	0	0	NA	NA	0	0
104	0	Unilingual	S	simple	el cinco	Original	0	0	NA	NA	0	0
109	0	Unilingual	S	simple	el cinco	Original	0	0	NA	NA	0	0
110	0	Unilingual	S	simple	los cinco	Original	0	0	NA	NA	0	0
109	0	Unilingual	E	simple	the clock	Original	0	0	NA	NA	0	0
110	0	Mixed	B	simple	esos clocks	Original	0	0	NA	NA	0	0
105	0	Unilingual	E	simple	the cloud	Original	0	0	NA	NA	0	0
107	0	Mixed	B	simple	el clown	Original	0	0	NA	NA	0	0
108	0	Unilingual	E	simple	the clown	Original	0	0	NA	NA	0	0
106	0	Unilingual	S	simple	el cohete	Original	0	0	NA	NA	0	0
107	0	Unilingual	S	simple	el cohete	Original	0	0	NA	NA	0	0
107	0	Unilingual	S	simple	el cohete	Original	0	0	NA	NA	0	0
108	0	Unilingual	S	simple	una columna	Original	0	0	NA	NA	0	0
103	0	Mixed	B	simple	los columns	Original	0	0	NA	NA	0	0
103	0	Mixed	B	simple	el corner	Original	0	0	NA	NA	0	0
103	0	Mixed	B	complex	el corner de arriba	Original	0	0	NA	NA	0	1
104	0	Unilingual	E	simple	the cow	Original	0	0	NA	NA	0	0
103	0	Mixed	B	simple	el crab	Original	0	0	NA	NA	0	0
105	0	Mixed	B	simple	el crab	Original	0	0	NA	NA	0	0
105	0	Mixed	B	simple	el crab	Original	0	0	NA	NA	0	0
110	0	Mixed	B	simple	el crab	Original	0	0	NA	NA	0	0
102	0	Unilingual	E	simple	the crab	Original	0	0	NA	NA	0	0
103	0	Unilingual	S	simple	el cuchillo	Original	0	0	NA	NA	0	0
105	0	Unilingual	S	simple	la curva	Original	0	0	NA	NA	0	0
102	0	Mixed	B	simple	el curve	Original	0	0	NA	NA	0	0
102	0	Mixed	B	simple	el curve	Original	0	0	NA	NA	0	0
105	0	Unilingual	E	simple	the curve	Original	0	0	NA	NA	0	0
105	0	Unilingual	S	simple	esa curvita	Original	0	0	NA	NA	0	0
101	0	Unilingual	S	simple	el dado	Original	0	0	NA	NA	0	0
101	0	Unilingual	S	simple	el dado	Original	0	0	NA	NA	0	0
101	0	Unilingual	S	simple	el dado	Original	0	0	NA	NA	0	0
101	0	Unilingual	S	complex	el dado de dos	Original	0	0	NA	NA	0	1
101	0	Unilingual	S	simple	el dado	Original	0	0	NA	NA	0	0
102	0	Unilingual	S	simple	el dado	Original	0	0	NA	NA	0	0
102	0	Unilingual	S	simple	el dado	Original	0	0	NA	NA	0	0
103	0	Unilingual	S	simple	el dado	Original	0	0	NA	NA	0	0
104	0	Unilingual	S	simple	el dado	Original	0	0	NA	NA	0	0
104	0	Unilingual	S	simple	los dados	Original	0	0	NA	NA	0	0
102	0	Unilingual	S	simple	la derecha	Original	0	0	NA	NA	0	0
103	0	Unilingual	S	simple	la derecha	Original	0	0	NA	NA	0	0
103	0	Unilingual	S	simple	la derecha	Original	0	0	NA	NA	0	0
103	0	Unilingual	S	simple	la derecha	Original	0	0	NA	NA	0	0
103	0	Unilingual	S	simple	la derecha	Original	0	0	NA	NA	0	0
103	0	Unilingual	S	simple	la derecha	Original	0	0	NA	NA	0	0
103	0	Unilingual	S	simple	la derecha	Original	0	0	NA	NA	0	0
103	0	Unilingual	S	simple	la derecha	Original	0	0	NA	NA	0	0
104	0	Unilingual	S	simple	la derecha	Original	0	0	NA	NA	0	0
104	0	Unilingual	S	simple	la derecha	Original	0	0	NA	NA	0	0
104	0	Unilingual	S	simple	la derecha	Original	0	0	NA	NA	0	0
105	0	Unilingual	S	simple	la derecha	Original	0	0	NA	NA	0	0
105	0	Unilingual	S	simple	la derecha	Original	0	0	NA	NA	0	0
107	0	Unilingual	S	simple	la derecha	Original	0	0	NA	NA	0	0
108	0	Unilingual	S	simple	la derecha	Original	0	0	NA	NA	0	0
108	0	Unilingual	S	simple	la derecha	Original	0	0	NA	NA	0	0
110	0	Unilingual	S	simple	la derecha	Original	0	0	NA	NA	0	0
110	0	Unilingual	S	simple	la derecha	Original	0	0	NA	NA	0	0
105	0	Mixed	B	simple	el dice	Original	0	0	NA	NA	0	0
107	0	Mixed	B	simple	el dice	Original	0	0	NA	NA	0	0
108	0	Mixed	B	simple	el dice	Original	0	0	NA	NA	0	0
109	0	Mixed	B	simple	el dice	Original	0	0	NA	NA	0	0
110	0	Mixed	B	simple	el dice	Original	0	0	NA	NA	0	0
108	0	Unilingual	E	simple	a dice	Original	0	0	NA	NA	0	0
109	0	Unilingual	E	simple	the dice	Original	0	0	NA	NA	0	0
110	0	Unilingual	E	simple	the dice	Original	0	0	NA	NA	0	0
102	0	Unilingual	S	simple	un diente	Original	0	0	NA	NA	0	0
105	0	Unilingual	S	simple	el dinero	Original	0	0	NA	NA	0	0
103	0	Mixed	B	simple	los directions	Original	0	0	NA	NA	0	0
101	0	Unilingual	E	simple	the dog	Original	0	0	NA	NA	0	0
104	0	Unilingual	S	simple	el dos	Original	0	0	NA	NA	0	0
109	0	Unilingual	E	simple	the ducky	Original	0	0	NA	NA	0	0
101	0	Unilingual	S	simple	el edificio	Original	0	0	NA	NA	0	0
102	0	Unilingual	S	simple	los edificios	Original	0	0	NA	NA	0	0
102	0	Unilingual	S	simple	los edificios	Original	0	0	NA	NA	0	0
104	0	Unilingual	S	simple	los edificios	Original	0	0	NA	NA	0	0
109	0	Unilingual	E	simple	the end	Original	0	0	NA	NA	0	0
101	0	Unilingual	S	simple	un espacio	Original	0	0	NA	NA	0	0
101	0	Unilingual	S	simple	el espacio	Original	0	0	NA	NA	0	0
101	0	Unilingual	S	simple	el espacio	Original	0	0	NA	NA	0	0
101	0	Unilingual	S	simple	un espacio	Original	0	0	NA	NA	0	0
101	0	Unilingual	S	simple	ese espacio	Original	0	0	NA	NA	0	0
103	0	Unilingual	S	simple	un espacio	Original	0	0	NA	NA	0	0
103	0	Unilingual	S	simple	un espacio	Original	0	0	NA	NA	0	0
101	0	Unilingual	S	simple	la espada	Original	0	0	NA	NA	0	0
110	0	Unilingual	S	complex	la espada de pirata	Original	0	0	NA	NA	0	1
101	0	Unilingual	S	simple	los espejuelos	Original	0	0	NA	NA	0	0
103	0	Unilingual	S	simple	los espejuelos	Original	0	0	NA	NA	0	0
105	0	Unilingual	S	simple	los espejuelos	Original	0	0	NA	NA	0	0
105	0	Unilingual	S	simple	los espejuelos	Original	0	0	NA	NA	0	0
109	0	Unilingual	S	simple	los espejuelos	Original	0	0	NA	NA	0	0
102	0	Unilingual	S	simple	la esquina	Original	0	0	NA	NA	0	0
110	0	Unilingual	S	simple	la esquina	Original	0	0	NA	NA	0	0
110	0	Unilingual	S	simple	la esquina	Original	0	0	NA	NA	0	0
103	0	Unilingual	S	simple	la esquinita	Original	0	0	NA	NA	0	0
103	0	Unilingual	S	simple	la estrella_de_mar	Original	0	0	NA	NA	0	0
110	0	Unilingual	S	simple	el euro	Original	0	0	NA	NA	0	0
102	0	Unilingual	S	simple	los euros	Original	0	0	NA	NA	0	0
102	0	Unilingual	S	simple	los euros	Original	0	0	NA	NA	0	0
105	0	Unilingual	S	simple	los euros	Original	0	0	NA	NA	0	0
110	0	Unilingual	S	simple	los euros	Original	0	0	NA	NA	0	0
105	0	Unilingual	E	simple	an expression	Original	0	0	NA	NA	0	0
109	0	Unilingual	E	simple	the eyes	Original	0	0	NA	NA	0	0
101	0	Mixed	B	simple	el face	Original	0	0	NA	NA	0	0
110	0	Unilingual	E	simple	this face	Original	0	0	NA	NA	0	0
110	0	Unilingual	E	simple	a face	Original	0	0	NA	NA	0	0
110	0	Unilingual	E	simple	the face	Original	0	0	NA	NA	0	0
101	0	Unilingual	S	complex	la fila de abajo	Original	0	0	NA	NA	0	1
103	0	Unilingual	S	simple	esa fila	Original	0	0	NA	NA	0	0
103	0	Unilingual	S	simple	esa fila	Original	0	0	NA	NA	0	0
109	0	Mixed	B	simple	el fist	Original	0	0	NA	NA	0	0
104	0	Unilingual	E	simple	the fist	Original	0	0	NA	NA	0	0
104	0	Unilingual	E	simple	the fist	Original	0	0	NA	NA	0	0
110	0	Unilingual	E	simple	the fist	Original	0	0	NA	NA	0	0
107	0	Unilingual	E	simple	the five	Original	0	0	NA	NA	0	0
101	0	Unilingual	E	simple	the floor	Original	0	0	NA	NA	0	0
104	0	Unilingual	S	simple	la flor	Original	0	0	NA	NA	0	0
110	0	Unilingual	S	simple	la flor	Original	0	0	NA	NA	0	0
101	0	Unilingual	S	simple	la florecita	Original	0	0	NA	NA	0	0
108	0	Unilingual	S	simple	la florecita	Original	0	0	NA	NA	0	0
102	0	Unilingual	S	simple	las florecitas	Original	0	0	NA	NA	0	0
108	0	Unilingual	S	simple	las florecitas	Original	0	0	NA	NA	0	0
103	0	Mixed	B	simple	el flower	Original	0	0	NA	NA	0	0
105	0	Mixed	B	simple	el flower	Original	0	0	NA	NA	0	0
102	0	Unilingual	E	simple	the flower	Original	0	0	NA	NA	0	0
102	0	Unilingual	E	simple	the flower	Original	0	0	NA	NA	0	0
109	0	Unilingual	E	simple	the flower	Original	0	0	NA	NA	0	0
109	0	Unilingual	E	simple	the flowers	Original	0	0	NA	NA	0	0
101	0	Unilingual	S	simple	una foto	Original	0	0	NA	NA	0	0
103	0	Unilingual	S	simple	el frente	Original	0	0	NA	NA	0	0
108	0	Unilingual	S	simple	el frente	Original	0	0	NA	NA	0	0
108	0	Unilingual	S	simple	el frente	Original	0	0	NA	NA	0	0
110	0	Unilingual	S	simple	el frente	Original	0	0	NA	NA	0	0
101	0	Unilingual	S	simple	las gafas	Original	0	0	NA	NA	0	0
108	0	Unilingual	S	simple	unas gafas	Original	0	0	NA	NA	0	0
101	0	Unilingual	S	simple	la gallina	Original	0	0	NA	NA	0	0
102	0	Unilingual	S	simple	la gallina	Original	0	0	NA	NA	0	0
103	0	Unilingual	S	simple	la gallina	Original	0	0	NA	NA	0	0
104	0	Unilingual	S	simple	la gallina	Original	0	0	NA	NA	0	0
104	0	Unilingual	S	simple	la gallina	Original	0	0	NA	NA	0	0
104	0	Unilingual	S	simple	la gallina	Original	0	0	NA	NA	0	0
104	0	Unilingual	S	simple	la gallina	Original	0	0	NA	NA	0	0
106	0	Unilingual	S	simple	la gallina	Original	0	0	NA	NA	0	0
106	0	Unilingual	S	simple	la gallina	Original	0	0	NA	NA	0	0
110	0	Unilingual	S	simple	la gallina	Original	0	0	NA	NA	0	0
103	0	Unilingual	S	simple	el ganso	Original	0	0	NA	NA	0	0
107	0	Mixed	B	simple	un gap	Original	0	0	NA	NA	0	0
107	0	Unilingual	E	simple	a gap	Original	0	0	NA	NA	0	0
101	0	Unilingual	S	simple	el gatito	Original	0	0	NA	NA	0	0
107	0	Unilingual	S	simple	el gatito	Original	0	0	NA	NA	0	0
107	0	Unilingual	S	simple	el gatito	Original	0	0	NA	NA	0	0
107	0	Unilingual	S	simple	el gatito	Original	0	0	NA	NA	0	0
108	0	Unilingual	S	simple	un gatito	Original	0	0	NA	NA	0	0
108	0	Unilingual	S	simple	el gatito	Original	0	0	NA	NA	0	0
108	0	Unilingual	S	simple	ese gatito	Original	0	0	NA	NA	0	0
108	0	Unilingual	S	simple	ese gatito	Original	0	0	NA	NA	0	0
109	0	Unilingual	S	simple	el gatito	Original	0	0	NA	NA	0	0
101	0	Unilingual	S	simple	el gato	Original	0	0	NA	NA	0	0
102	0	Unilingual	S	simple	el gato	Original	0	0	NA	NA	0	0
102	0	Unilingual	S	simple	el gato	Original	0	0	NA	NA	0	0
102	0	Unilingual	S	simple	el gato	Original	0	0	NA	NA	0	0
102	0	Unilingual	S	simple	el gato	Original	0	0	NA	NA	0	0
103	0	Unilingual	S	simple	el gato	Original	0	0	NA	NA	0	0
103	0	Unilingual	S	simple	el gato	Original	0	0	NA	NA	0	0
103	0	Unilingual	S	simple	el gato	Original	0	0	NA	NA	0	0
103	0	Unilingual	S	simple	el gato	Original	0	0	NA	NA	0	0
104	0	Unilingual	S	simple	el gato	Original	0	0	NA	NA	0	0
105	0	Unilingual	S	simple	ese gato	Original	0	0	NA	NA	0	0
106	0	Unilingual	S	simple	el gato	Original	0	0	NA	NA	0	0
106	0	Unilingual	S	simple	el gato	Original	0	0	NA	NA	0	0
110	0	Unilingual	S	simple	el gato	Original	0	0	NA	NA	0	0
110	0	Unilingual	S	simple	el gato	Original	0	0	NA	NA	0	0
110	0	Unilingual	S	simple	el gato	Original	0	0	NA	NA	0	0
102	0	Mixed	B	simple	los glasses	Original	0	0	NA	NA	0	0
109	0	Mixed	B	simple	los glasses	Original	0	0	NA	NA	0	0
102	0	Unilingual	E	simple	the glasses	Original	0	0	NA	NA	0	0
106	0	Unilingual	E	simple	the glasses	Original	0	0	NA	NA	0	0
110	0	Unilingual	E	simple	these glasses	Original	0	0	NA	NA	0	0
110	0	Unilingual	E	simple	the glasses	Original	0	0	NA	NA	0	0
104	0	Unilingual	S	simple	el globo	Original	0	0	NA	NA	0	0
104	0	Unilingual	S	simple	el globo	Original	0	0	NA	NA	0	0
105	0	Unilingual	S	simple	el globo	Original	0	0	NA	NA	0	0
105	0	Unilingual	S	simple	el globo	Original	0	0	NA	NA	0	0
105	0	Unilingual	S	simple	el globo	Original	0	0	NA	NA	0	0
106	0	Mixed	B	simple	el glove	Original	0	0	NA	NA	0	0
107	0	Unilingual	S	simple	el glove	Original	0	0	NA	NA	0	0
109	0	Unilingual	E	simple	the glove	Original	0	0	NA	NA	0	0
101	0	Unilingual	S	simple	la goma	Original	0	0	NA	NA	0	0
101	0	Unilingual	S	simple	la goma	Original	0	0	NA	NA	0	0
101	0	Unilingual	S	simple	la goma	Original	0	0	NA	NA	0	0
104	0	Unilingual	S	simple	la goma	Original	0	0	NA	NA	0	0
104	0	Unilingual	S	simple	la goma	Original	0	0	NA	NA	0	0
105	0	Unilingual	S	simple	la goma	Original	0	0	NA	NA	0	0
107	0	Unilingual	S	simple	la goma	Original	0	0	NA	NA	0	0
107	0	Unilingual	S	simple	la goma	Original	0	0	NA	NA	0	0
108	0	Mixed	B	simple	el goose	Original	0	0	NA	NA	0	0
107	0	Unilingual	E	simple	the goose	Original	0	0	NA	NA	0	0
101	0	Unilingual	S	simple	el gorila	Original	0	0	NA	NA	0	0
101	0	Unilingual	S	simple	el gorila	Original	0	0	NA	NA	0	0
101	0	Unilingual	S	simple	el gorila	Original	0	0	NA	NA	0	0
103	0	Unilingual	S	simple	el gorila	Original	0	0	NA	NA	0	0
105	0	Unilingual	S	simple	el gorila	Original	0	0	NA	NA	0	0
106	0	Unilingual	S	simple	el gorila	Original	0	0	NA	NA	0	0
110	0	Unilingual	S	simple	el gorila	Original	0	0	NA	NA	0	0
110	0	Unilingual	S	simple	ese gorila	Original	0	0	NA	NA	0	0
102	0	Mixed	B	simple	el gorilla	Original	0	0	NA	NA	0	0
103	0	Mixed	B	simple	el gorilla	Original	0	0	NA	NA	0	0
103	0	Mixed	B	simple	el gorilla	Original	0	0	NA	NA	0	0
107	0	Mixed	B	simple	el gorilla	Original	0	0	NA	NA	0	0
102	0	Unilingual	E	simple	the gorilla	Original	0	0	NA	NA	0	0
106	0	Unilingual	E	simple	the gorilla	Original	0	0	NA	NA	0	0
101	0	Unilingual	S	simple	la grama	Original	0	0	NA	NA	0	0
105	0	Unilingual	S	simple	la grama	Original	0	0	NA	NA	0	0
106	0	Mixed	B	simple	el grasshopper	Original	0	0	NA	NA	0	0
101	0	Unilingual	E	simple	the grasshopper	Original	0	0	NA	NA	0	0
104	0	Unilingual	E	simple	the grasshopper	Original	0	0	NA	NA	0	0
101	0	Unilingual	S	complex	el guante de tela	Original	0	0	NA	NA	0	1
106	0	Unilingual	S	complex	los guantes de cuero	Original	0	0	NA	NA	0	1
103	0	Mixed	B	simple	la guitar	Original	0	0	NA	NA	0	0
103	0	Mixed	B	simple	el guitar	Original	0	0	NA	NA	0	0
102	0	Unilingual	S	simple	la guitarra	Original	0	0	NA	NA	0	0
104	0	Unilingual	S	simple	la guitarra	Original	0	0	NA	NA	0	0
106	0	Unilingual	S	simple	la guitarra	Original	0	0	NA	NA	0	0
108	0	Unilingual	S	simple	la guitarra	Original	0	0	NA	NA	0	0
108	0	Unilingual	S	simple	la guitarra	Original	0	0	NA	NA	0	0
108	0	Unilingual	S	simple	la guitarra	Original	0	0	NA	NA	0	0
109	0	Unilingual	S	simple	la guitarra	Original	0	0	NA	NA	0	0
106	0	Unilingual	E	simple	that guy	Original	0	0	NA	NA	0	0
108	0	Unilingual	E	simple	the guy	Original	0	0	NA	NA	0	0
102	0	Mixed	B	simple	el hammer	Original	0	0	NA	NA	0	0
101	0	Unilingual	E	simple	the hammer	Original	0	0	NA	NA	0	0
107	0	Unilingual	E	simple	the hat	Original	0	0	NA	NA	0	0
101	0	Mixed	B	simple	el helicopter	Original	0	0	NA	NA	0	0
107	0	Mixed	B	simple	el helicopter	Original	0	0	NA	NA	0	0
108	0	Mixed	B	simple	el helicopter	Original	0	0	NA	NA	0	0
109	0	Mixed	B	simple	el helicopter	Original	0	0	NA	NA	0	0
104	0	Unilingual	E	simple	the helicopter	Original	0	0	NA	NA	0	0
106	0	Unilingual	E	simple	the helicopter	Original	0	0	NA	NA	0	0
108	0	Unilingual	E	simple	the helicopter	Original	0	0	NA	NA	0	0
102	0	Unilingual	S	simple	el helicóptero	Original	0	0	NA	NA	0	0
103	0	Unilingual	S	simple	el helicóptero	Original	0	0	NA	NA	0	0
103	0	Unilingual	S	simple	el helicóptero	Original	0	0	NA	NA	0	0
110	0	Unilingual	S	simple	el helicóptero	Original	0	0	NA	NA	0	0
110	0	Unilingual	S	simple	el helicóptero	Original	0	0	NA	NA	0	0
102	0	Mixed	B	simple	el horizon	Original	0	0	NA	NA	0	0
101	0	Unilingual	S	simple	el hueso	Original	0	0	NA	NA	0	0
103	0	Unilingual	S	simple	el hueso	Original	0	0	NA	NA	0	0
104	0	Unilingual	S	simple	el hueso	Original	0	0	NA	NA	0	0
104	0	Unilingual	S	simple	el hueso	Original	0	0	NA	NA	0	0
110	0	Unilingual	S	simple	el hueso	Original	0	0	NA	NA	0	0
102	0	Unilingual	S	simple	la izquierda	Original	0	0	NA	NA	0	0
102	0	Unilingual	S	simple	la izquierda	Original	0	0	NA	NA	0	0
103	0	Unilingual	S	simple	la izquierda	Original	0	0	NA	NA	0	0
103	0	Unilingual	S	simple	la izquierda	Original	0	0	NA	NA	0	0
103	0	Unilingual	S	simple	la izquierda	Original	0	0	NA	NA	0	0
103	0	Unilingual	S	simple	la izquierda	Original	0	0	NA	NA	0	0
103	0	Unilingual	S	simple	la izquierda	Original	0	0	NA	NA	0	0
103	0	Unilingual	S	simple	la izquierda	Original	0	0	NA	NA	0	0
103	0	Unilingual	S	simple	la izquierda	Original	0	0	NA	NA	0	0
103	0	Unilingual	S	simple	la izquierda	Original	0	0	NA	NA	0	0
103	0	Unilingual	S	simple	la izquierda	Original	0	0	NA	NA	0	0
103	0	Unilingual	S	simple	la izquierda	Original	0	0	NA	NA	0	0
104	0	Unilingual	S	simple	la izquierda	Original	0	0	NA	NA	0	0
108	0	Unilingual	S	simple	la izquierda	Original	0	0	NA	NA	0	0
108	0	Unilingual	S	simple	la izquierda	Original	0	0	NA	NA	0	0
108	0	Unilingual	S	simple	la izquierda	Original	0	0	NA	NA	0	0
110	0	Unilingual	S	simple	la izquierda	Original	0	0	NA	NA	0	0
110	0	Unilingual	S	simple	la izquierda	Original	0	0	NA	NA	0	0
110	0	Unilingual	S	simple	la izquierda	Original	0	0	NA	NA	0	0
110	0	Unilingual	S	simple	la izquierda	Original	0	0	NA	NA	0	0
110	0	Unilingual	S	simple	la izquierda	Original	0	0	NA	NA	0	0
102	0	Mixed	B	simple	el jester	Original	0	0	NA	NA	0	0
105	0	Mixed	B	simple	el jester	Original	0	0	NA	NA	0	0
108	0	Unilingual	E	simple	the jester	Original	0	0	NA	NA	0	0
109	0	Unilingual	E	simple	the jester	Original	0	0	NA	NA	0	0
101	0	Mixed	B	simple	el joker	Original	0	0	NA	NA	0	0
101	0	Mixed	B	simple	el joker	Original	0	0	NA	NA	0	0
106	0	Mixed	B	simple	el joker	Original	0	0	NA	NA	0	0
110	0	Mixed	B	simple	el joker	Original	0	0	NA	NA	0	0
106	0	Unilingual	E	simple	the joker	Original	0	0	NA	NA	0	0
110	0	Unilingual	S	simple	un juego	Original	0	0	NA	NA	0	0
101	0	Mixed	B	simple	el key	Original	0	0	NA	NA	0	0
102	0	Mixed	B	simple	el key	Original	0	0	NA	NA	0	0
107	0	Mixed	B	simple	el key	Original	0	0	NA	NA	0	0
109	0	Mixed	B	simple	ese key	Original	0	0	NA	NA	0	0
109	0	Unilingual	E	simple	the key	Original	0	0	NA	NA	0	0
107	0	Unilingual	E	simple	the kiss	Original	0	0	NA	NA	0	0
104	0	Unilingual	S	simple	el ladito	Original	0	0	NA	NA	0	0
107	0	Unilingual	S	simple	el ladito	Original	0	0	NA	NA	0	0
101	0	Unilingual	S	simple	el lado	Original	0	0	NA	NA	0	0
101	0	Unilingual	S	simple	el lado	Original	0	0	NA	NA	0	0
101	0	Unilingual	S	simple	el lado	Original	0	0	NA	NA	0	0
101	0	Unilingual	S	simple	el lado	Original	0	0	NA	NA	0	0
101	0	Unilingual	S	simple	el lado	Original	0	0	NA	NA	0	0
101	0	Unilingual	S	simple	el lado	Original	0	0	NA	NA	0	0
103	0	Unilingual	S	simple	el lado	Original	0	0	NA	NA	0	0
103	0	Unilingual	S	simple	el lado	Original	0	0	NA	NA	0	0
104	0	Unilingual	S	simple	el lado	Original	0	0	NA	NA	0	0
104	0	Unilingual	S	simple	el lado	Original	0	0	NA	NA	0	0
104	0	Unilingual	S	simple	el lado	Original	0	0	NA	NA	0	0
104	0	Unilingual	S	simple	el lado	Original	0	0	NA	NA	0	0
104	0	Unilingual	S	simple	el lado	Original	0	0	NA	NA	0	0
105	0	Unilingual	S	simple	el lado	Original	0	0	NA	NA	0	0
105	0	Unilingual	S	simple	el lado	Original	0	0	NA	NA	0	0
108	0	Unilingual	S	simple	el lado	Original	0	0	NA	NA	0	0
108	0	Unilingual	S	simple	el lado	Original	0	0	NA	NA	0	0
108	0	Unilingual	S	simple	el lado	Original	0	0	NA	NA	0	0
109	0	Unilingual	S	simple	el lado	Original	0	0	NA	NA	0	0
109	0	Unilingual	S	simple	el lado	Original	0	0	NA	NA	0	0
110	0	Unilingual	S	simple	el lado	Original	0	0	NA	NA	0	0
110	0	Unilingual	S	simple	el lado	Original	0	0	NA	NA	0	0
110	0	Unilingual	S	simple	el lado	Original	0	0	NA	NA	0	0
110	0	Unilingual	S	simple	el lado	Original	0	0	NA	NA	0	0
110	0	Unilingual	S	simple	el lado	Original	0	0	NA	NA	0	0
105	0	Unilingual	S	simple	una lágrima	Original	0	0	NA	NA	0	0
102	0	Unilingual	S	simple	las lágrimas	Original	0	0	NA	NA	0	0
103	0	Mixed	B	simple	el lake	Original	0	0	NA	NA	0	0
105	0	Unilingual	E	simple	the lake	Original	0	0	NA	NA	0	0
101	0	Unilingual	E	simple	the left	Original	0	0	NA	NA	0	0
102	0	Unilingual	E	simple	the left	Original	0	0	NA	NA	0	0
103	0	Unilingual	E	simple	the left	Original	0	0	NA	NA	0	0
104	0	Unilingual	E	simple	the left	Original	0	0	NA	NA	0	0
104	0	Unilingual	E	simple	the left	Original	0	0	NA	NA	0	0
104	0	Unilingual	E	simple	the left	Original	0	0	NA	NA	0	0
104	0	Unilingual	E	simple	the left	Original	0	0	NA	NA	0	0
105	0	Unilingual	E	simple	the left	Original	0	0	NA	NA	0	0
106	0	Unilingual	E	simple	the left	Original	0	0	NA	NA	0	0
107	0	Unilingual	E	simple	the left	Original	0	0	NA	NA	0	0
109	0	Unilingual	E	simple	the left	Original	0	0	NA	NA	0	0
109	0	Unilingual	E	simple	the left	Original	0	0	NA	NA	0	0
101	0	Unilingual	S	simple	el libro	Original	0	0	NA	NA	0	0
102	0	Unilingual	S	simple	el libro	Original	0	0	NA	NA	0	0
102	0	Unilingual	S	simple	el libro	Original	0	0	NA	NA	0	0
103	0	Unilingual	S	simple	el libro	Original	0	0	NA	NA	0	0
104	0	Unilingual	S	simple	el libro	Original	0	0	NA	NA	0	0
104	0	Unilingual	S	simple	el libro	Original	0	0	NA	NA	0	0
104	0	Unilingual	S	simple	el libro	Original	0	0	NA	NA	0	0
105	0	Unilingual	S	simple	el libro	Original	0	0	NA	NA	0	0
107	0	Unilingual	S	simple	el libro	Original	0	0	NA	NA	0	0
110	0	Unilingual	S	simple	el libro	Original	0	0	NA	NA	0	0
110	0	Unilingual	S	simple	el libro	Original	0	0	NA	NA	0	0
110	0	Unilingual	E	simple	a line	Original	0	0	NA	NA	0	0
103	0	Unilingual	S	complex	la línea de arriba	Original	0	0	NA	NA	0	1
103	0	Unilingual	S	complex	la línea de arriba	Original	0	0	NA	NA	0	1
106	0	Unilingual	S	simple	la línea	Original	0	0	NA	NA	0	0
106	0	Unilingual	S	complex	la línea de abajo	Original	0	0	NA	NA	0	1
106	0	Unilingual	S	complex	esa línea de abajo	Original	0	0	NA	NA	0	1
107	0	Unilingual	E	simple	the lips	Original	0	0	NA	NA	0	0
103	0	Unilingual	S	simple	la llave	Original	0	0	NA	NA	0	0
105	0	Unilingual	S	simple	una llave	Original	0	0	NA	NA	0	0
110	0	Unilingual	S	simple	la llave	Original	0	0	NA	NA	0	0
101	0	Unilingual	S	simple	la manzana	Original	0	0	NA	NA	0	0
101	0	Unilingual	S	simple	la manzana	Original	0	0	NA	NA	0	0
101	0	Unilingual	S	simple	la manzana	Original	0	0	NA	NA	0	0
104	0	Unilingual	S	simple	la manzana	Original	0	0	NA	NA	0	0
110	0	Unilingual	S	simple	la manzana	Original	0	0	NA	NA	0	0
110	0	Unilingual	S	simple	la manzana	Original	0	0	NA	NA	0	0
101	0	Unilingual	S	simple	la mariposa	Original	0	0	NA	NA	0	0
101	0	Unilingual	S	simple	la mariposa	Original	0	0	NA	NA	0	0
101	0	Unilingual	S	simple	la mariposa	Original	0	0	NA	NA	0	0
101	0	Unilingual	S	simple	una mariposa	Original	0	0	NA	NA	0	0
101	0	Unilingual	S	simple	la mariposa	Original	0	0	NA	NA	0	0
103	0	Unilingual	S	simple	la mariposa	Original	0	0	NA	NA	0	0
108	0	Unilingual	S	simple	la mariposa	Original	0	0	NA	NA	0	0
108	0	Unilingual	S	simple	la mariposa	Original	0	0	NA	NA	0	0
110	0	Unilingual	S	simple	la mariposa	Original	0	0	NA	NA	0	0
110	0	Unilingual	S	simple	el martillo	Original	0	0	NA	NA	0	0
101	0	Unilingual	S	simple	la media	Original	0	0	NA	NA	0	0
104	0	Unilingual	S	simple	la media	Original	0	0	NA	NA	0	0
108	0	Unilingual	S	simple	la media	Original	0	0	NA	NA	0	0
102	0	Unilingual	S	simple	el medio	Original	0	0	NA	NA	0	0
102	0	Unilingual	S	simple	el medio	Original	0	0	NA	NA	0	0
103	0	Unilingual	S	simple	el medio	Original	0	0	NA	NA	0	0
103	0	Unilingual	S	simple	el medio	Original	0	0	NA	NA	0	0
104	0	Unilingual	S	simple	el medio	Original	0	0	NA	NA	0	0
104	0	Unilingual	S	simple	el medio	Original	0	0	NA	NA	0	0
104	0	Unilingual	S	simple	el medio	Original	0	0	NA	NA	0	0
105	0	Unilingual	S	simple	el medio	Original	0	0	NA	NA	0	0
105	0	Unilingual	S	simple	el medio	Original	0	0	NA	NA	0	0
105	0	Unilingual	S	simple	el medio	Original	0	0	NA	NA	0	0
105	0	Unilingual	S	simple	el medio	Original	0	0	NA	NA	0	0
107	0	Unilingual	S	simple	el medio	Original	0	0	NA	NA	0	0
108	0	Unilingual	S	simple	el medio	Original	0	0	NA	NA	0	0
108	0	Unilingual	S	simple	el medio	Original	0	0	NA	NA	0	0
108	0	Unilingual	S	simple	el medio	Original	0	0	NA	NA	0	0
109	0	Unilingual	S	simple	el medio	Original	0	0	NA	NA	0	0
110	0	Unilingual	S	simple	el medio	Original	0	0	NA	NA	0	0
110	0	Unilingual	S	simple	el medio	Original	0	0	NA	NA	0	0
110	0	Unilingual	S	simple	el medio	Original	0	0	NA	NA	0	0
110	0	Unilingual	S	simple	el medio	Original	0	0	NA	NA	0	0
108	0	Unilingual	S	simple	el mellao	Original	0	0	NA	NA	0	0
105	0	Mixed	B	simple	el middle	Original	0	0	NA	NA	0	0
107	0	Mixed	B	simple	el middle	Original	0	0	NA	NA	0	0
102	0	Unilingual	E	simple	the middle	Original	0	0	NA	NA	0	0
103	0	Unilingual	E	simple	the middle	Original	0	0	NA	NA	0	0
105	0	Unilingual	E	simple	the middle	Original	0	0	NA	NA	0	0
106	0	Unilingual	E	simple	the middle	Original	0	0	NA	NA	0	0
106	0	Unilingual	E	simple	the middle	Original	0	0	NA	NA	0	0
106	0	Unilingual	E	simple	the middle	Original	0	0	NA	NA	0	0
107	0	Unilingual	E	simple	the middle	Original	0	0	NA	NA	0	0
107	0	Unilingual	E	simple	the middle	Original	0	0	NA	NA	0	0
107	0	Unilingual	E	simple	the middle	Original	0	0	NA	NA	0	0
108	0	Unilingual	E	simple	the middle	Original	0	0	NA	NA	0	0
109	0	Unilingual	E	simple	the middle	Original	0	0	NA	NA	0	0
110	0	Unilingual	E	simple	the middle	Original	0	0	NA	NA	0	0
105	0	Unilingual	S	simple	los molinos	Original	0	0	NA	NA	0	0
103	0	Mixed	B	simple	un money	Original	0	0	NA	NA	0	0
110	0	Mixed	B	simple	el money	Original	0	0	NA	NA	0	0
101	0	Mixed	B	complex	el moneybag de euros	Original	0	0	NA	NA	0	1
101	0	Mixed	B	simple	el moneybag	Original	0	0	NA	NA	0	0
102	0	Mixed	B	simple	el moneybag	Original	0	0	NA	NA	0	0
102	0	Mixed	B	simple	el moneybag	Original	0	0	NA	NA	0	0
107	0	Mixed	B	simple	el moneybag	Original	0	0	NA	NA	0	0
106	0	Unilingual	E	simple	the moneybag	Original	0	0	NA	NA	0	0
109	0	Unilingual	E	simple	the moneybag	Original	0	0	NA	NA	0	0
102	0	Unilingual	S	simple	el mono	Original	0	0	NA	NA	0	0
110	0	Unilingual	S	simple	el mono	Original	0	0	NA	NA	0	0
102	0	Unilingual	S	simple	la montaña	Original	0	0	NA	NA	0	0
102	0	Unilingual	S	simple	la montaña	Original	0	0	NA	NA	0	0
103	0	Unilingual	S	simple	la montaña	Original	0	0	NA	NA	0	0
103	0	Unilingual	S	simple	la montaña	Original	0	0	NA	NA	0	0
108	0	Unilingual	S	simple	la montaña	Original	0	0	NA	NA	0	0
108	0	Unilingual	S	simple	la montaña	Original	0	0	NA	NA	0	0
104	0	Unilingual	S	simple	las montañas	Original	0	0	NA	NA	0	0
104	0	Unilingual	S	simple	un montón	Original	0	0	NA	NA	0	0
110	0	Unilingual	S	simple	un montón	Original	0	0	NA	NA	0	0
102	0	Mixed	B	simple	el mountain	Original	0	0	NA	NA	0	0
105	0	Unilingual	E	simple	the mountain	Original	0	0	NA	NA	0	0
110	0	Unilingual	E	simple	the mountain	Original	0	0	NA	NA	0	0
105	0	Unilingual	S	simple	la nariz	Original	0	0	NA	NA	0	0
109	0	Mixed	B	simple	un nerd	Original	0	0	NA	NA	0	0
110	0	Mixed	B	simple	el nerd	Original	0	0	NA	NA	0	0
107	0	Unilingual	E	simple	the nerd	Original	0	0	NA	NA	0	0
101	0	Mixed	B	simple	el ninja	Original	0	0	NA	NA	0	0
107	0	Mixed	B	simple	el ninja	Original	0	0	NA	NA	0	0
107	0	Mixed	B	simple	el ninja	Original	0	0	NA	NA	0	0
110	0	Mixed	B	simple	el ninja	Original	0	0	NA	NA	0	0
108	0	Unilingual	E	simple	the ninja	Original	0	0	NA	NA	0	0
108	0	Unilingual	E	simple	the ninja	Original	0	0	NA	NA	0	0
109	0	Unilingual	E	simple	the ninja	Original	0	0	NA	NA	0	0
109	0	Unilingual	E	simple	the ninja	Original	0	0	NA	NA	0	0
109	0	Unilingual	E	simple	the ninja	Original	0	0	NA	NA	0	0
102	0	Unilingual	S	simple	las nubes	Original	0	0	NA	NA	0	0
103	0	Unilingual	S	simple	las nubes	Original	0	0	NA	NA	0	0
103	0	Unilingual	S	simple	las nubes	Original	0	0	NA	NA	0	0
101	0	Unilingual	E	simple	another object	Original	0	0	NA	NA	0	0
108	0	Unilingual	E	simple	the ocean	Original	0	0	NA	NA	0	0
104	0	Unilingual	S	simple	los ojos	Original	0	0	NA	NA	0	0
109	0	Unilingual	E	simple	the orangutan	Original	0	0	NA	NA	0	0
105	0	Unilingual	S	simple	la página	Original	0	0	NA	NA	0	0
105	0	Unilingual	S	simple	la página	Original	0	0	NA	NA	0	0
109	0	Unilingual	E	complex	the pair of scissors	Original	0	0	NA	NA	0	1
104	0	Unilingual	S	complex	un par de cositas	Original	0	0	NA	NA	0	1
103	0	Unilingual	S	simple	la parte	Original	0	0	NA	NA	0	0
103	0	Unilingual	S	simple	la parte	Original	0	0	NA	NA	0	0
110	0	Unilingual	S	simple	la parte	Original	0	0	NA	NA	0	0
102	0	Unilingual	S	simple	la pata	Original	0	0	NA	NA	0	0
102	0	Unilingual	S	simple	la pata	Original	0	0	NA	NA	0	0
110	0	Unilingual	S	simple	la patita	Original	0	0	NA	NA	0	0
108	0	Unilingual	S	simple	las patitas	Original	0	0	NA	NA	0	0
109	0	Unilingual	S	simple	las patitas	Original	0	0	NA	NA	0	0
110	0	Unilingual	S	simple	las patitas	Original	0	0	NA	NA	0	0
110	0	Unilingual	S	simple	la patitas	Original	0	0	NA	NA	0	0
110	0	Unilingual	S	simple	las patitas	Original	0	0	NA	NA	0	0
108	0	Mixed	B	simple	los paws	Original	0	0	NA	NA	0	0
105	0	Mixed	B	simple	el peak	Original	0	0	NA	NA	0	0
102	0	Unilingual	S	simple	el perrito	Original	0	0	NA	NA	0	0
110	0	Unilingual	S	simple	el perro	Original	0	0	NA	NA	0	0
102	0	Unilingual	S	simple	el pico	Original	0	0	NA	NA	0	0
102	0	Unilingual	S	simple	el pico	Original	0	0	NA	NA	0	0
103	0	Mixed	B	simple	el picture	Original	0	0	NA	NA	0	0
101	0	Unilingual	E	simple	a picture	Original	0	0	NA	NA	0	0
101	0	Unilingual	S	simple	los pies	Original	0	0	NA	NA	0	0
105	0	Unilingual	S	simple	los pies	Original	0	0	NA	NA	0	0
106	0	Unilingual	S	simple	los piesitos	Original	0	0	NA	NA	0	0
102	0	Mixed	B	simple	el plane	Original	0	0	NA	NA	0	0
102	0	Unilingual	E	simple	el pocket	Original	0	0	NA	NA	0	0
105	0	Unilingual	S	simple	el pollo	Original	0	0	NA	NA	0	0
105	0	Unilingual	S	simple	el pollo	Original	0	0	NA	NA	0	0
105	0	Unilingual	S	simple	el pollo	Original	0	0	NA	NA	0	0
102	0	Unilingual	S	simple	un poquito	Original	0	0	NA	NA	0	0
102	0	Unilingual	S	simple	un poquito	Original	0	0	NA	NA	0	0
103	0	Unilingual	S	simple	un poquito	Original	0	0	NA	NA	0	0
103	0	Unilingual	S	simple	un poquito	Original	0	0	NA	NA	0	0
104	0	Unilingual	S	simple	un poquito	Original	0	0	NA	NA	0	0
107	0	Unilingual	S	simple	un poquito	Original	0	0	NA	NA	0	0
107	0	Unilingual	S	simple	un poquito	Original	0	0	NA	NA	0	0
108	0	Unilingual	S	simple	un poquito	Original	0	0	NA	NA	0	0
108	0	Unilingual	S	simple	un poquito	Original	0	0	NA	NA	0	0
108	0	Unilingual	S	simple	un poquito	Original	0	0	NA	NA	0	0
108	0	Unilingual	S	simple	un poquito	Original	0	0	NA	NA	0	0
102	0	Unilingual	S	simple	una prendida	Original	0	0	NA	NA	0	0
102	0	Unilingual	E	simple	the punch	Original	0	0	NA	NA	0	0
101	0	Unilingual	S	simple	el puño	Original	0	0	NA	NA	0	0
103	0	Unilingual	S	simple	el puño	Original	0	0	NA	NA	0	0
104	0	Unilingual	S	simple	un puño	Original	0	0	NA	NA	0	0
108	0	Unilingual	S	simple	el puño	Original	0	0	NA	NA	0	0
103	0	Unilingual	S	complex	los puntos de referencia	Original	0	0	NA	NA	0	1
102	0	Mixed	B	simple	el purse	Original	0	0	NA	NA	0	0
105	0	Mixed	B	simple	un purse	Original	0	0	NA	NA	0	0
106	0	Mixed	B	simple	el purse	Original	0	0	NA	NA	0	0
109	0	Unilingual	E	simple	the purse	Original	0	0	NA	NA	0	0
109	0	Unilingual	E	simple	el purse	Original	0	0	NA	NA	0	0
104	0	Unilingual	E	simple	the record	Original	0	0	NA	NA	0	0
102	0	Unilingual	S	simple	el reloj	Original	0	0	NA	NA	0	0
103	0	Unilingual	S	simple	el reloj	Original	0	0	NA	NA	0	0
106	0	Unilingual	S	simple	el reloj	Original	0	0	NA	NA	0	0
107	0	Unilingual	S	simple	el reloj	Original	0	0	NA	NA	0	0
101	0	Unilingual	E	simple	the right	Original	0	0	NA	NA	0	0
101	0	Unilingual	E	simple	the right	Original	0	0	NA	NA	0	0
101	0	Unilingual	E	simple	the right	Original	0	0	NA	NA	0	0
104	0	Unilingual	E	simple	the right	Original	0	0	NA	NA	0	0
106	0	Unilingual	E	simple	the right	Original	0	0	NA	NA	0	0
106	0	Unilingual	E	simple	the right	Original	0	0	NA	NA	0	0
108	0	Unilingual	E	simple	the right	Original	0	0	NA	NA	0	0
109	0	Unilingual	E	simple	the right	Original	0	0	NA	NA	0	0
109	0	Unilingual	E	simple	the right	Original	0	0	NA	NA	0	0
109	0	Unilingual	E	simple	the right	Original	0	0	NA	NA	0	0
109	0	Unilingual	E	simple	the right	Original	0	0	NA	NA	0	0
109	0	Unilingual	E	simple	the right	Original	0	0	NA	NA	0	0
109	0	Unilingual	E	simple	the right	Original	0	0	NA	NA	0	0
110	0	Unilingual	E	simple	the right	Original	0	0	NA	NA	0	0
107	0	Unilingual	E	simple	a ring	Original	0	0	NA	NA	0	0
107	0	Unilingual	E	simple	a ring	Original	0	0	NA	NA	0	0
107	0	Unilingual	E	simple	a ring	Original	0	0	NA	NA	0	0
103	0	Unilingual	S	simple	un río	Original	0	0	NA	NA	0	0
103	0	Unilingual	S	simple	un río	Original	0	0	NA	NA	0	0
104	0	Unilingual	S	simple	el río	Original	0	0	NA	NA	0	0
106	0	Mixed	B	simple	el river	Original	0	0	NA	NA	0	0
108	0	Unilingual	E	simple	the river	Original	0	0	NA	NA	0	0
101	0	Mixed	B	simple	el rocket	Original	0	0	NA	NA	0	0
102	0	Mixed	B	simple	el rocket	Original	0	0	NA	NA	0	0
102	0	Mixed	B	simple	el rocket	Original	0	0	NA	NA	0	0
103	0	Mixed	B	simple	el rocket	Original	0	0	NA	NA	0	0
103	0	Mixed	B	simple	el rocket	Original	0	0	NA	NA	0	0
104	0	Mixed	B	simple	el rocket	Original	0	0	NA	NA	0	0
104	0	Mixed	B	simple	el rocket	Original	0	0	NA	NA	0	0
104	0	Mixed	B	simple	el rocket	Original	0	0	NA	NA	0	0
105	0	Mixed	B	simple	el rocket	Original	0	0	NA	NA	0	0
110	0	Mixed	B	simple	el rocket	Original	0	0	NA	NA	0	0
110	0	Mixed	B	simple	el rocket	Original	0	0	NA	NA	0	0
101	0	Unilingual	E	simple	the rocket	Original	0	0	NA	NA	0	0
104	0	Unilingual	E	simple	the rocket	Original	0	0	NA	NA	0	0
108	0	Unilingual	E	simple	the rocket	Original	0	0	NA	NA	0	0
108	0	Unilingual	E	simple	the rocket	Original	0	0	NA	NA	0	0
108	0	Unilingual	E	simple	the rocket	Original	0	0	NA	NA	0	0
108	0	Unilingual	E	simple	the rocket	Original	0	0	NA	NA	0	0
108	0	Unilingual	E	simple	the rocket	Original	0	0	NA	NA	0	0
108	0	Unilingual	E	simple	the rocket	Original	0	0	NA	NA	0	0
105	0	Mixed	B	simple	el rocketship	Original	0	0	NA	NA	0	0
105	0	Mixed	B	simple	el rocketship	Original	0	0	NA	NA	0	0
109	0	Unilingual	E	simple	the rocketship	Original	0	0	NA	NA	0	0
107	0	Unilingual	E	simple	the rooster	Original	0	0	NA	NA	0	0
109	0	Unilingual	E	simple	the rooster	Original	0	0	NA	NA	0	0
102	0	Mixed	B	simple	ese row	Original	0	0	NA	NA	0	0
102	0	Mixed	B	simple	el row	Original	0	0	NA	NA	0	0
107	0	Unilingual	E	simple	a row	Original	0	0	NA	NA	0	0
103	0	Mixed	B	simple	los rows	Original	0	0	NA	NA	0	0
103	0	Mixed	B	simple	los rows	Original	0	0	NA	NA	0	0
110	0	Mixed	B	simple	the rueda	Original	0	0	NA	NA	0	0
103	0	Unilingual	S	simple	la rueda	Original	0	0	NA	NA	0	0
103	0	Unilingual	S	simple	la rueda	Original	0	0	NA	NA	0	0
103	0	Unilingual	S	simple	la rueda	Original	0	0	NA	NA	0	0
110	0	Unilingual	S	simple	la rueda	Original	0	0	NA	NA	0	0
110	0	Unilingual	S	simple	la rueda	Original	0	0	NA	NA	0	0
105	0	Unilingual	E	simple	an S	Original	0	0	NA	NA	0	0
105	0	Unilingual	S	simple	una S	Original	0	0	NA	NA	0	0
110	0	Unilingual	E	simple	a S	Original	0	0	NA	NA	0	0
107	0	Mixed	B	simple	el saber	Original	0	0	NA	NA	0	0
102	0	Mixed	B	simple	el sailboat	Original	0	0	NA	NA	0	0
102	0	Mixed	B	simple	el sailboat	Original	0	0	NA	NA	0	0
108	0	Unilingual	E	simple	the sailboat	Original	0	0	NA	NA	0	0
102	0	Mixed	B	simple	el sandcastle	Original	0	0	NA	NA	0	0
101	0	Unilingual	E	simple	the sandcastle	Original	0	0	NA	NA	0	0
107	0	Unilingual	E	simple	the sandcastle	Original	0	0	NA	NA	0	0
101	0	Mixed	B	simple	los scissors	Original	0	0	NA	NA	0	0
102	0	Mixed	B	simple	los scissors	Original	0	0	NA	NA	0	0
107	0	Unilingual	E	simple	the scissors	Original	0	0	NA	NA	0	0
102	0	Mixed	B	simple	el screen	Original	0	0	NA	NA	0	0
102	0	Mixed	B	simple	el screen	Original	0	0	NA	NA	0	0
102	0	Mixed	B	simple	el screen	Original	0	0	NA	NA	0	0
106	0	Unilingual	E	simple	the screen	Original	0	0	NA	NA	0	0
102	0	Mixed	B	simple	el shelf	Original	0	0	NA	NA	0	0
102	0	Unilingual	E	simple	the shelf	Original	0	0	NA	NA	0	0
106	0	Unilingual	S	simple	el siamés	Original	0	0	NA	NA	0	0
109	0	Unilingual	E	simple	the side	Original	0	0	NA	NA	0	0
102	0	Unilingual	B	complex	el símbolo de money	Original	0	0	NA	NA	0	1
107	0	Unilingual	E	simple	the sky	Original	0	0	NA	NA	0	0
109	0	Unilingual	E	simple	the skyscraper	Original	0	0	NA	NA	0	0
107	0	Mixed	B	simple	los skyscrapers	Original	0	0	NA	NA	0	0
101	0	Mixed	B	simple	el slide	Original	0	0	NA	NA	0	0
101	0	Mixed	B	simple	el slide	Original	0	0	NA	NA	0	0
102	0	Mixed	B	simple	el slide	Original	0	0	NA	NA	0	0
102	0	Mixed	B	simple	el slide	Original	0	0	NA	NA	0	0
106	0	Mixed	B	simple	el slide	Original	0	0	NA	NA	0	0
109	0	Mixed	B	simple	el slide	Original	0	0	NA	NA	0	0
104	0	Unilingual	E	simple	this slide	Original	0	0	NA	NA	0	0
108	0	Unilingual	E	simple	the slide	Original	0	0	NA	NA	0	0
108	0	Unilingual	E	simple	the slide	Original	0	0	NA	NA	0	0
109	0	Unilingual	E	simple	the slide	Original	0	0	NA	NA	0	0
109	0	Unilingual	E	simple	the slide	Original	0	0	NA	NA	0	0
108	0	Unilingual	E	simple	the sock	Original	0	0	NA	NA	0	0
110	0	Unilingual	E	simple	the sock	Original	0	0	NA	NA	0	0
110	0	Unilingual	E	simple	the sock	Original	0	0	NA	NA	0	0
105	0	Unilingual	S	simple	el sol	Original	0	0	NA	NA	0	0
101	0	Unilingual	S	simple	el sombrero	Original	0	0	NA	NA	0	0
101	0	Unilingual	S	simple	la sombrilla	Original	0	0	NA	NA	0	0
104	0	Unilingual	S	simple	la sortija	Original	0	0	NA	NA	0	0
103	0	Mixed	B	simple	el sparkle	Original	0	0	NA	NA	0	0
104	0	Mixed	B	simple	el spider	Original	0	0	NA	NA	0	0
107	0	Mixed	B	simple	el spider	Original	0	0	NA	NA	0	0
104	0	Unilingual	E	simple	the spider	Original	0	0	NA	NA	0	0
107	0	Unilingual	E	simple	a spider	Original	0	0	NA	NA	0	0
108	0	Unilingual	E	simple	the spider	Original	0	0	NA	NA	0	0
108	0	Unilingual	E	simple	the spider	Original	0	0	NA	NA	0	0
109	0	Unilingual	E	simple	the spider	Original	0	0	NA	NA	0	0
110	0	Unilingual	E	simple	the spider	Original	0	0	NA	NA	0	0
105	0	Mixed	B	simple	el starfish	Original	0	0	NA	NA	0	0
109	0	Mixed	B	simple	el starfish	Original	0	0	NA	NA	0	0
107	0	Unilingual	E	simple	the starfish	Original	0	0	NA	NA	0	0
102	0	Mixed	B	simple	el stopwatch	Original	0	0	NA	NA	0	0
102	0	Unilingual	E	simple	the sun	Original	0	0	NA	NA	0	0
106	0	Unilingual	E	simple	the sun	Original	0	0	NA	NA	0	0
104	0	Mixed	B	simple	los sunglasses	Original	0	0	NA	NA	0	0
104	0	Mixed	B	simple	los sunglasses	Original	0	0	NA	NA	0	0
104	0	Mixed	B	simple	los sunglasses	Original	0	0	NA	NA	0	0
107	0	Mixed	B	simple	el sunglasses	Original	0	0	NA	NA	0	0
101	0	Unilingual	E	simple	the sunglasses	Original	0	0	NA	NA	0	0
101	0	Unilingual	E	simple	the sunglasses	Original	0	0	NA	NA	0	0
102	0	Unilingual	E	simple	the sunglasses	Original	0	0	NA	NA	0	0
106	0	Unilingual	E	simple	the sunglasses	Original	0	0	NA	NA	0	0
108	0	Unilingual	E	simple	the sunglasses	Original	0	0	NA	NA	0	0
109	0	Unilingual	E	simple	the sunglasses	Original	0	0	NA	NA	0	0
110	0	Mixed	B	simple	el swirl	Original	0	0	NA	NA	0	0
110	0	Mixed	B	simple	el swirl	Original	0	0	NA	NA	0	0
110	0	Mixed	B	simple	el swirl	Original	0	0	NA	NA	0	0
102	0	Mixed	B	simple	el sword	Original	0	0	NA	NA	0	0
106	0	Unilingual	E	simple	the sword	Original	0	0	NA	NA	0	0
107	0	Unilingual	E	simple	a sword	Original	0	0	NA	NA	0	0
109	0	Unilingual	E	simple	the sword	Original	0	0	NA	NA	0	0
103	0	Unilingual	S	simple	ese tablón	Original	0	0	NA	NA	0	0
110	0	Unilingual	S	simple	el tenis	Original	0	0	NA	NA	0	0
110	0	Unilingual	S	simple	ese tenis	Original	0	0	NA	NA	0	0
106	0	Unilingual	S	simple	la tijera	Original	0	0	NA	NA	0	0
101	0	Unilingual	S	simple	las tijeras	Original	0	0	NA	NA	0	0
108	0	Unilingual	S	simple	las tijeras	Original	0	0	NA	NA	0	0
108	0	Unilingual	S	simple	las tijeras	Original	0	0	NA	NA	0	0
110	0	Unilingual	S	simple	las tijeras	Original	0	0	NA	NA	0	0
106	0	Unilingual	S	simple	el tipo	Original	0	0	NA	NA	0	0
103	0	Unilingual	S	simple	la toalla	Original	0	0	NA	NA	0	0
102	0	Unilingual	E	simple	the top	Original	0	0	NA	NA	0	0
106	0	Unilingual	E	simple	the top	Original	0	0	NA	NA	0	0
106	0	Unilingual	S	simple	el tope	Original	0	0	NA	NA	0	0
110	0	Mixed	B	simple	el towel	Original	0	0	NA	NA	0	0
103	0	Mixed	B	simple	el tower	Original	0	0	NA	NA	0	0
103	0	Mixed	B	simple	el tower	Original	0	0	NA	NA	0	0
110	0	Mixed	B	simple	el tower	Original	0	0	NA	NA	0	0
110	0	Mixed	B	simple	el tower	Original	0	0	NA	NA	0	0
107	0	Unilingual	S	simple	el trasfondo	Original	0	0	NA	NA	0	0
105	0	Unilingual	E	simple	the tree	Original	0	0	NA	NA	0	0
106	0	Unilingual	S	simple	las tres	Original	0	0	NA	NA	0	0
110	0	Unilingual	E	simple	the two	Original	0	0	NA	NA	0	0
101	0	Mixed	B	simple	el unibrow	Original	0	0	NA	NA	0	0
102	0	Mixed	B	simple	el unibrow	Original	0	0	NA	NA	0	0
108	0	Unilingual	E	simple	the unibrow	Original	0	0	NA	NA	0	0
103	0	Unilingual	S	simple	la vaca	Original	0	0	NA	NA	0	0
108	0	Unilingual	S	simple	la vaca	Original	0	0	NA	NA	0	0
110	0	Unilingual	S	simple	la vaca	Original	0	0	NA	NA	0	0
110	0	Unilingual	S	simple	las varandas	Original	0	0	NA	NA	0	0
105	0	Unilingual	S	simple	el velero	Original	0	0	NA	NA	0	0
105	0	Unilingual	S	simple	el velero	Original	0	0	NA	NA	0	0
102	0	Unilingual	E	simple	the water	Original	0	0	NA	NA	0	0
103	0	Unilingual	E	simple	the water	Original	0	0	NA	NA	0	0
107	0	Unilingual	E	simple	the water	Original	0	0	NA	NA	0	0
107	0	Unilingual	E	simple	the water	Original	0	0	NA	NA	0	0
108	0	Unilingual	E	simple	the water	Original	0	0	NA	NA	0	0
109	0	Unilingual	E	simple	the water	Original	0	0	NA	NA	0	0
109	0	Unilingual	E	simple	the water	Original	0	0	NA	NA	0	0
101	0	Unilingual	E	simple	the way	Original	0	0	NA	NA	0	0
102	0	Unilingual	E	simple	the way	Original	0	0	NA	NA	0	0
107	0	Unilingual	E	simple	the way	Original	0	0	NA	NA	0	0
106	0	Mixed	B	simple	el wheel	Original	0	0	NA	NA	0	0
106	0	Unilingual	E	simple	the wheel	Original	0	0	NA	NA	0	0
106	0	Unilingual	E	simple	the wheel	Original	0	0	NA	NA	0	0
106	0	Unilingual	E	simple	the wheel	Original	0	0	NA	NA	0	0
107	0	Unilingual	E	simple	the wheel	Original	0	0	NA	NA	0	0
107	0	Unilingual	E	simple	the wheel	Original	0	0	NA	NA	0	0
107	0	Unilingual	E	simple	the wheel	Original	0	0	NA	NA	0	0
108	0	Unilingual	E	simple	the wheel	Original	0	0	NA	NA	0	0
108	0	Unilingual	E	simple	the wheel	Original	0	0	NA	NA	0	0
108	0	Unilingual	E	simple	the wheel	Original	0	0	NA	NA	0	0
108	0	Unilingual	E	simple	the wheel	Original	0	0	NA	NA	0	0
109	0	Unilingual	E	simple	the wheel	Original	0	0	NA	NA	0	0
109	0	Mixed	B	simple	los windmills	Original	0	0	NA	NA	0	0
104	0	Unilingual	E	simple	the windmills	Original	0	0	NA	NA	0	0
106	0	Unilingual	E	simple	the wink	Original	0	0	NA	NA	0	0
106	0	Mixed	B	simple	el winky	Original	0	0	NA	NA	0	0
101	0	Mixed	B	simple	el zipper	Original	0	0	NA	NA	0	0
102	0	Mixed	B	simple	el zipper	Original	0	0	NA	NA	0	0
109	0	Mixed	B	simple	el zipper	Original	0	0	NA	NA	0	0
109	0	Mixed	B	simple	el zipper	Original	0	0	NA	NA	0	0
110	0	Mixed	B	simple	un zipper	Original	0	0	NA	NA	0	0
104	0	Unilingual	E	simple	the zipper	Original	0	0	NA	NA	0	0
108	0	Unilingual	E	simple	the zipper	Original	0	0	NA	NA	0	0
109	0	Unilingual	E	simple	the zipper	Original	0	0	NA	NA	0	0
105	0	Unilingual	S	complex	la bolsa de dinero	Original	0	0	NA	NA	0	1
102	0	Unilingual	S	complex	la misma altura	Original	1	1	Prenominal	Spanish	0	0
107	0	Mixed	B	complex	el red apple	Original	1	0	Prenominal	English	0	0
109	0	Unilingual	E	complex	the red apple	Original	1	0	Prenominal	English	0	0
103	0	Unilingual	S	complex	la única araña	Original	1	1	Prenominal	Spanish	0	0
110	0	Unilingual	S	complex	la araña venenosa	Original	1	0	Postnominal	Spanish	0	0
106	0	Mixed	B	complex	el right arm	Original	1	0	Prenominal	English	0	0
106	0	Unilingual	E	complex	the dollar bag	Original	0	0	Prenominal	English	1	0
106	0	Unilingual	E	complex	the euro bag	Original	0	0	Prenominal	English	1	0
107	0	Unilingual	E	complex	the little bag	Original	1	0	Prenominal	English	0	0
109	0	Unilingual	E	complex	the euro bag	Original	0	0	Prenominal	English	1	0
102	0	Mixed	B	complex	el beach ball	Original	0	0	Prenominal	English	1	0
107	0	Mixed	B	complex	el beach ball	Original	0	0	Prenominal	English	1	0
101	0	Unilingual	E	complex	the beach ball	Original	0	0	Prenominal	English	1	0
102	0	Unilingual	E	complex	the beach ball	Original	0	0	Prenominal	English	1	0
102	0	Mixed	B	complex	el balloon rosado	Original	1	0	Postnominal	Spanish	0	0
110	0	Mixed	B	complex	el balloon rosita	Original	1	0	Postnominal	Spanish	0	0
108	0	Unilingual	E	complex	the pink balloon	Original	1	0	Prenominal	English	0	0
109	0	Unilingual	E	complex	the pink balloon	Original	1	0	Prenominal	English	0	0
107	0	Mixed	B	simple	un bit	Original	0	0	NA	NA	0	0
106	0	Unilingual	E	complex	a little bit	Original	1	0	Prenominal	English	0	0
106	0	Unilingual	E	complex	a little bit	Original	1	0	Prenominal	English	0	0
105	0	Mixed	B	complex	el whiny little bitch	Duplicate	1	0	Prenominal	English	0	0
105	0	Mixed	B	complex	el whiny little bitch	Original	1	0	Prenominal	English	0	0
110	0	Unilingual	S	complex	las cinco bolitas	Original	1	1	Prenominal	Spanish	0	0
107	0	Mixed	B	complex	la cuarta bookshelf	Original	1	1	Prenominal	Spanish	0	0
107	0	Unilingual	E	complex	the top bookshelf	Original	1	0	Prenominal	English	0	0
107	0	Unilingual	E	complex	the last bookshelf	Original	1	1	Prenominal	English	0	0
103	0	Unilingual	S	complex	el brazo izquierdo	Original	1	0	Postnominal	Spanish	0	0
103	0	Unilingual	S	complex	el brazo izquierdo	Original	1	0	Postnominal	Spanish	0	0
101	0	Mixed	B	complex	ese mismo building	Original	1	1	Prenominal	Spanish	0	0
105	0	Mixed	B	complex	el último building	Original	1	1	Prenominal	Spanish	0	0
106	0	Unilingual	E	complex	the two buildings	Original	1	1	Prenominal	English	0	0
103	0	Unilingual	S	complex	el bulto braun	Original	1	0	Postnominal	Spanish	0	0
103	0	Mixed	B	complex	los dos bunnies	Original	1	1	Prenominal	Spanish	0	0
103	0	Mixed	B	complex	los dos bunnies	Original	1	1	Prenominal	Spanish	0	0
108	0	Mixed	B	complex	los dos bunnies	Original	1	1	Prenominal	Spanish	0	0
104	0	Mixed	B	complex	el grey bunny	Original	1	0	Prenominal	English	0	0
104	0	Mixed	B	complex	el brown bunny	Original	1	0	Prenominal	English	0	0
105	0	Mixed	B	complex	el grey bunny	Original	1	0	Prenominal	English	0	0
107	0	Mixed	B	complex	el brown bunny	Original	1	0	Prenominal	English	0	0
101	0	Unilingual	E	complex	the brown bunny	Original	1	0	Prenominal	English	0	0
105	0	Unilingual	E	complex	the brown bunny	Original	1	0	Prenominal	English	0	0
109	0	Unilingual	E	complex	el white black bunny	Duplicate	1	0	Prenominal	English	0	0
109	0	Unilingual	E	complex	el white black bunny	Original	1	0	Prenominal	English	0	0
102	0	Mixed	B	complex	el butterfly amarillo	Original	1	0	Postnominal	Spanish	0	0
110	0	Unilingual	E	complex	a yellow butterfly	Original	1	0	Prenominal	English	0	0
101	0	Unilingual	S	complex	los cachetes rojos	Original	1	0	Postnominal	Spanish	0	0
108	1	Mixed	B	complex	los pink cachetes	Original	1	0	Prenominal	English	0	0
107	0	Unilingual	S	complex	los cachetitos rojos	Original	1	0	Postnominal	Spanish	0	0
105	0	Mixed	B	complex	el red car	Original	1	0	Prenominal	English	0	0
102	0	Unilingual	E	complex	the red car	Original	1	0	Prenominal	English	0	0
107	0	Unilingual	E	complex	the red car	Original	1	0	Prenominal	English	0	0
108	0	Unilingual	E	complex	a red car	Original	1	0	Prenominal	English	0	0
109	0	Unilingual	E	complex	the red car	Original	1	0	Prenominal	English	0	0
110	0	Unilingual	E	complex	a red car	Original	1	0	Prenominal	English	0	0
106	0	Unilingual	S	complex	la cara negra	Original	1	0	Postnominal	Spanish	0	0
102	1	Mixed	B	complex	la carita sad	Original	1	0	Postnominal	English	0	0
108	0	Unilingual	S	complex	la carita feliz	Original	1	0	Postnominal	Spanish	0	0
101	0	Unilingual	S	complex	el carrito rojo	Original	1	0	Postnominal	Spanish	0	0
101	0	Unilingual	S	complex	el carrito rojo	Original	1	0	Postnominal	Spanish	0	0
103	0	Unilingual	S	complex	el carro rojo	Original	1	0	Postnominal	Spanish	0	0
106	0	Unilingual	S	complex	el carro rojo	Original	1	0	Postnominal	Spanish	0	0
107	1	Mixed	B	complex	la cartera brown	Original	1	0	Postnominal	English	0	0
101	0	Unilingual	S	complex	la cartera violeta	Original	1	0	Postnominal	Spanish	0	0
110	0	Unilingual	S	complex	la cartera rosita	Original	1	0	Postnominal	Spanish	0	0
101	0	Unilingual	S	complex	la carterita violeta	Original	1	0	Postnominal	Spanish	0	0
105	0	Mixed	B	complex	el white cat	Original	1	0	Prenominal	English	0	0
110	0	Mixed	B	complex	el mean cat	Original	1	0	Prenominal	English	0	0
101	0	Unilingual	E	complex	the white cat	Original	1	0	Prenominal	English	0	0
104	0	Unilingual	E	complex	the other cat	Original	1	1	Prenominal	English	0	0
109	0	Unilingual	E	complex	the white black cat	Duplicate	1	0	Prenominal	English	0	0
109	0	Unilingual	E	complex	the white black cat	Original	1	0	Prenominal	English	0	0
109	0	Unilingual	E	complex	the other cat	Original	1	1	Prenominal	English	0	0
103	0	Unilingual	S	complex	la ceja enfogoná	Original	1	0	Postnominal	Spanish	0	0
110	0	Unilingual	S	complex	una ceja parada	Original	1	0	Postnominal	Spanish	0	0
101	0	Unilingual	S	complex	las cejas gruesas	Original	1	0	Postnominal	Spanish	0	0
109	0	Unilingual	E	complex	a treasure chest	Original	0	0	Prenominal	English	1	0
101	0	Mixed	B	complex	el alarm clock	Original	0	0	Prenominal	English	1	0
103	0	Mixed	B	complex	un alarm clock	Original	0	0	Prenominal	English	1	0
104	0	Unilingual	E	complex	the old tiny_winy clock	Duplicate	1	0	Prenominal	English	0	0
104	0	Unilingual	E	complex	the old tiny_winy clock	Original	1	0	Prenominal	English	0	0
104	0	Unilingual	E	complex	the usual alarm clock	Duplicate	0	0	Prenominal	English	1	0
104	0	Unilingual	E	complex	the usual alarm clock	Original	1	0	Prenominal	English	0	0
104	0	Unilingual	E	complex	the famous_traditional alarm clock	Duplicate	0	0	Prenominal	English	1	0
104	0	Unilingual	E	complex	the famous_traditional alarm clock	Original	1	0	Prenominal	English	0	0
108	0	Unilingual	E	complex	the alarm clock	Original	0	0	Prenominal	English	1	0
108	0	Unilingual	E	complex	the alarm clock	Original	0	0	Prenominal	English	1	0
109	0	Unilingual	E	complex	the alarm clock	Original	0	0	Prenominal	English	1	0
108	0	Unilingual	E	complex	the real clouds	Original	1	0	Prenominal	English	0	0
107	0	Unilingual	E	complex	a little clutch	Original	1	0	Prenominal	English	0	0
103	0	Unilingual	S	complex	el mismo color	Original	1	1	Prenominal	Spanish	0	0
101	0	Mixed	B	complex	el third column	Original	1	1	Prenominal	English	0	0
102	0	Mixed	B	complex	el próximo column	Original	1	1	Prenominal	Spanish	0	0
103	0	Mixed	B	complex	el segundo column	Original	1	1	Prenominal	Spanish	0	0
108	0	Mixed	B	complex	el mismo column	Original	1	1	Prenominal	Spanish	0	0
110	0	Mixed	B	complex	el cuarto column	Original	1	1	Prenominal	Spanish	0	0
110	0	Mixed	B	complex	el primer column	Original	1	1	Prenominal	Spanish	0	0
101	0	Unilingual	E	complex	the middle column	Original	1	1	Prenominal	English	0	0
108	0	Unilingual	E	complex	the next column	Original	1	1	Prenominal	English	0	0
108	0	Unilingual	E	complex	the next column	Original	1	1	Prenominal	English	0	0
108	0	Unilingual	E	complex	the next column	Original	1	1	Prenominal	English	0	0
108	0	Unilingual	E	complex	the last column	Original	1	1	Prenominal	English	0	0
110	0	Unilingual	E	complex	the first column	Original	1	1	Prenominal	English	0	0
103	0	Unilingual	S	complex	el último columna	Original	1	1	Prenominal	Spanish	0	0
108	0	Unilingual	S	complex	la próxima columna	Original	1	1	Prenominal	Spanish	0	0
102	0	Mixed	B	complex	el lower left corner	Duplicate	1	0	Prenominal	English	0	0
102	0	Mixed	B	complex	el lower left corner	Original	1	0	Prenominal	English	0	0
103	0	Mixed	B	complex	la izquierda corner	Original	1	error	Prenominal	Spanish	0	0
101	0	Unilingual	E	complex	the right bottom corner	Duplicate	1	0	Prenominal	English	0	0
101	0	Unilingual	E	complex	the right bottom corner	Original	1	0	Prenominal	English	0	0
103	0	Unilingual	E	complex	the upper corner	Original	1	0	Prenominal	English	0	0
108	0	Unilingual	E	complex	the top left corner	Duplicate	1	0	Prenominal	English	0	0
108	0	Unilingual	E	complex	the top left corner	Original	1	0	Prenominal	English	0	0
109	0	Unilingual	E	complex	the top left corner	Duplicate	1	0	Prenominal	English	0	0
109	0	Unilingual	E	complex	the top left corner	Original	1	0	Prenominal	English	0	0
109	0	Unilingual	E	complex	the final left corner	Duplicate	1	0	Prenominal	English	0	0
109	0	Unilingual	E	complex	the final left corner	Original	1	1	Prenominal	English	0	0
110	0	Unilingual	E	complex	the upper left corner	Duplicate	1	0	Prenominal	English	0	0
110	0	Unilingual	E	complex	the upper left corner	Original	1	0	Prenominal	English	0	0
110	0	Unilingual	S	complex	las primeras tres cosas	Duplicate	1	1	Prenominal	Spanish	0	0
110	0	Unilingual	S	complex	las primeras tres cosas	Original	1	1	Prenominal	Spanish	0	0
105	0	Mixed	B	complex	el little design	Original	1	0	Prenominal	English	0	0
105	0	Mixed	B	complex	el two dice	Original	0	0	Prenominal	English	1	0
106	0	Mixed	B	complex	el two dice	Original	0	0	Prenominal	English	1	0
107	0	Mixed	B	complex	el two dice	Original	0	0	Prenominal	English	1	0
108	0	Unilingual	E	complex	the five dice	Original	0	0	Prenominal	English	1	0
108	0	Unilingual	E	complex	the five number dice	Original	0	0	Prenominal	English	1	0
109	0	Unilingual	E	complex	the other dice	Original	1	1	Prenominal	English	0	0
102	0	Unilingual	E	complex	the next die	Original	1	1	Prenominal	English	0	0
107	0	Unilingual	E	complex	a five-year-old's dream	Original	1	0	Prenominal	English	0	0
101	0	Mixed	B	complex	el rubber duck	Original	0	0	Prenominal	English	1	0
101	0	Mixed	B	complex	un rubber ducky	Original	0	0	Prenominal	English	1	0
103	0	Mixed	B	complex	el rubber ducky	Original	0	0	Prenominal	English	1	0
105	0	Mixed	B	complex	el rubber ducky	Original	0	0	Prenominal	English	1	0
109	0	Mixed	B	complex	el rubber ducky	Original	0	0	Prenominal	English	1	0
102	0	Unilingual	E	complex	the rubber ducky	Original	0	0	Prenominal	English	1	0
108	0	Unilingual	E	complex	the rubber ducky	Original	0	0	Prenominal	English	1	0
108	0	Unilingual	E	complex	the rubber ducky	Original	0	0	Prenominal	English	1	0
110	0	Unilingual	E	complex	the rubber ducky	Original	0	0	Prenominal	English	1	0
104	0	Unilingual	S	complex	ese cuarto espacio	Original	1	1	Prenominal	Spanish	0	0
104	0	Unilingual	S	complex	ese primer espacio	Original	1	1	Prenominal	Spanish	0	0
104	0	Unilingual	S	complex	el espacio blanco	Original	1	0	Postnominal	Spanish	0	0
108	0	Unilingual	S	complex	un espacio vacío	Original	1	0	Postnominal	Spanish	0	0
101	0	Unilingual	S	complex	el extremo izquierdo	Original	1	0	Postnominal	Spanish	0	0
102	0	Mixed	B	complex	un black eye	Original	1	0	Prenominal	English	0	0
106	0	Unilingual	E	complex	the red eye	Original	1	0	Prenominal	English	0	0
102	0	Mixed	B	complex	un eyebrow alzadito	Original	1	0	Postnominal	Spanish	0	0
104	0	Unilingual	E	complex	the really_blank eyes	Original	1	0	Prenominal	English	0	0
107	0	Unilingual	E	complex	the black eyes	Original	1	0	Prenominal	English	0	0
108	0	Unilingual	E	complex	the red eyes	Original	1	0	Prenominal	English	0	0
109	0	Unilingual	E	complex	the white eyes	Original	1	0	Prenominal	English	0	0
101	0	Mixed	B	complex	el smiley face	Original	1	0	Prenominal	English	0	0
101	0	Mixed	B	complex	el vomiting face	Original	1	0	Prenominal	English	0	0
101	0	Mixed	B	complex	un winky face	Original	1	0	Prenominal	English	0	0
101	0	Mixed	B	complex	el sad face	Original	1	0	Prenominal	English	0	0
101	0	Mixed	B	complex	el sad face	Original	1	0	Prenominal	English	0	0
101	0	Mixed	B	complex	el sad face	Original	1	0	Prenominal	English	0	0
102	0	Mixed	B	complex	el happy face normal	Duplicate	1	0	Postnominal	Spanish	0	0
102	0	Mixed	B	complex	el happy face normal	Original	1	0	Prenominal	English	0	0
102	0	Mixed	B	complex	el barfy face	Original	1	0	Prenominal	English	0	0
102	0	Mixed	B	complex	el winky face	Original	1	0	Prenominal	English	0	0
102	0	Mixed	B	complex	el bashful face	Original	1	0	Prenominal	English	0	0
102	0	Mixed	B	complex	el ninja face	Original	0	0	Prenominal	English	1	0
102	0	Mixed	B	complex	el crying face	Original	1	0	Prenominal	English	0	0
102	0	Mixed	B	complex	el winky face	Original	1	0	Prenominal	English	0	0
105	0	Mixed	B	complex	el smiley face	Original	1	0	Prenominal	English	0	0
105	0	Mixed	B	complex	el sad face	Original	1	0	Prenominal	English	0	0
106	0	Mixed	B	complex	la wiggly face	Original	1	0	Prenominal	English	0	0
108	0	Mixed	B	complex	el diagonal smiley face	Duplicate	1	0	Prenominal	English	0	0
108	0	Mixed	B	complex	el diagonal smiley face	Original	1	0	Prenominal	English	0	0
108	0	Mixed	B	complex	ese red_eyed angry face	Duplicate	1	0	Prenominal	English	0	0
108	0	Mixed	B	complex	ese red_eyed angry face	Original	1	0	Prenominal	English	0	0
108	0	Mixed	B	complex	el nerdy face	Original	1	0	Prenominal	English	0	0
108	0	Mixed	B	complex	el nerdy face	Original	1	0	Prenominal	English	0	0
108	0	Mixed	B	complex	el kissing face	Original	1	0	Prenominal	English	0	0
109	0	Mixed	B	complex	el blushing face	Original	1	0	Prenominal	English	0	0
109	0	Mixed	B	complex	un angry face	Original	1	0	Prenominal	English	0	0
110	0	Mixed	B	complex	un happy face bien_clichoso	Duplicate	1	0	Postnominal	Spanish	0	0
110	0	Mixed	B	complex	un happy face bien_clichoso	Original	1	0	Prenominal	English	0	0
110	0	Mixed	B	complex	el standard happy face	Duplicate	1	0	Prenominal	English	0	0
110	0	Mixed	B	complex	el standard happy face	Original	1	0	Prenominal	English	0	0
101	0	Unilingual	E	complex	the winky face	Original	1	0	Prenominal	English	0	0
102	0	Unilingual	E	complex	the traditional happy face	Duplicate	1	0	Prenominal	English	0	0
102	0	Unilingual	E	complex	the traditional happy face	Original	1	0	Prenominal	English	0	0
102	0	Unilingual	E	complex	a condescending face	Original	1	0	Prenominal	English	0	0
104	0	Unilingual	E	complex	the other blushy face	Duplicate	1	0	Prenominal	English	0	0
104	0	Unilingual	E	complex	the other blushy face	Original	1	1	Prenominal	English	0	0
106	0	Unilingual	E	complex	a smiley face	Original	1	0	Prenominal	English	0	0
106	0	Unilingual	E	complex	a throwing_up face	Original	1	0	Prenominal	English	0	0
106	0	Unilingual	E	complex	the regular smiley face	Duplicate	1	0	Prenominal	English	0	0
106	0	Unilingual	E	complex	the regular smiley face	Original	1	0	Prenominal	English	0	0
106	0	Unilingual	E	complex	a sad face	Original	1	0	Prenominal	English	0	0
108	0	Unilingual	E	complex	the red face	Original	1	0	Prenominal	English	0	0
108	0	Unilingual	E	complex	the winky face	Original	1	0	Prenominal	English	0	0
108	0	Unilingual	E	complex	the smirky face	Original	1	0	Prenominal	English	0	0
108	0	Unilingual	E	complex	the pukey face	Original	1	0	Prenominal	English	0	0
108	0	Unilingual	E	complex	a blushing face	Original	1	0	Prenominal	English	0	0
108	0	Unilingual	E	complex	the crying face	Original	1	0	Prenominal	English	0	0
108	0	Unilingual	E	complex	the sad face	Original	1	0	Prenominal	English	0	0
108	0	Unilingual	E	complex	the standard happy face	Duplicate	1	0	Prenominal	English	0	0
108	0	Unilingual	E	complex	the standard happy face	Original	1	0	Prenominal	English	0	0
109	0	Unilingual	E	complex	the actual smiley face	Duplicate	1	0	Prenominal	English	0	0
109	0	Unilingual	E	complex	the actual smiley face	Original	1	0	Prenominal	English	0	0
109	0	Unilingual	E	complex	the winking face	Original	1	0	Prenominal	English	0	0
109	0	Unilingual	E	complex	the blushing face	Original	1	0	Prenominal	English	0	0
109	0	Unilingual	E	complex	the smiley face	Original	1	0	Prenominal	English	0	0
109	0	Unilingual	E	complex	the kissy face	Original	1	0	Prenominal	English	0	0
109	0	Unilingual	E	complex	the very_sad face	Original	1	0	Prenominal	English	0	0
109	0	Unilingual	E	complex	the blushy face	Original	1	0	Prenominal	English	0	0
110	0	Unilingual	E	complex	a blushing face	Original	1	0	Prenominal	English	0	0
110	0	Unilingual	E	complex	the angry face	Original	1	0	Prenominal	English	0	0
110	0	Unilingual	E	complex	another angry face	Original	1	0	Prenominal	English	0	0
110	0	Unilingual	E	complex	another little blushing face	Duplicate	1	0	Prenominal	English	0	0
110	0	Unilingual	E	complex	another little blushing face	Original	1	0	Prenominal	English	0	0
110	0	Unilingual	E	complex	a dead face	Original	1	0	Prenominal	English	0	0
104	0	Mixed	B	complex	el football field	Original	0	0	Prenominal	English	1	0
102	0	Unilingual	E	complex	the football field	Original	0	0	Prenominal	English	1	0
105	0	Unilingual	E	complex	the football field	Original	0	0	Prenominal	English	1	0
101	0	Unilingual	S	complex	la primera fila	Original	1	1	Prenominal	Spanish	0	0
101	0	Unilingual	S	complex	la próxima fila	Original	1	1	Prenominal	Spanish	0	0
109	0	Unilingual	E	complex	the one big flower	Duplicate	1	0	Prenominal	English	0	0
109	0	Unilingual	E	complex	the one big flower	Original	1	1	Prenominal	English	0	0
106	0	Unilingual	E	complex	the same format	Original	1	1	Prenominal	English	0	0
110	0	Unilingual	E	complex	a big frown	Original	1	0	Prenominal	English	0	0
104	0	Unilingual	S	complex	el gatito blanco	Original	1	0	Postnominal	Spanish	0	0
104	0	Unilingual	S	complex	el gatito blanco	Original	1	0	Postnominal	Spanish	0	0
107	0	Unilingual	S	complex	el otro gatito	Original	1	1	Prenominal	Spanish	0	0
101	0	Unilingual	S	complex	el gato blanco	Original	1	0	Postnominal	Spanish	0	0
101	0	Unilingual	S	complex	el gato blanco	Original	1	0	Postnominal	Spanish	0	0
101	0	Unilingual	S	complex	el otro gato	Original	1	1	Prenominal	Spanish	0	0
103	0	Unilingual	S	complex	el gato blanco	Original	1	0	Postnominal	Spanish	0	0
103	0	Unilingual	S	complex	el gato blanco	Original	1	0	Postnominal	Spanish	0	0
106	0	Unilingual	S	complex	el gato perso	Original	1	0	Postnominal	Spanish	0	0
106	0	Unilingual	S	complex	el gato primero	Original	1	0	Postnominal	Spanish	0	0
108	0	Unilingual	S	complex	el gato blanco	Original	1	0	Postnominal	Spanish	0	0
110	0	Unilingual	S	complex	el gato enojado	Original	1	0	Postnominal	Spanish	0	0
110	0	Unilingual	S	complex	el gato enojado	Original	1	0	Postnominal	Spanish	0	0
110	0	Unilingual	S	complex	el gato blanco	Original	1	0	Postnominal	Spanish	0	0
110	0	Unilingual	E	complex	the cool glasses	Original	1	0	Prenominal	English	0	0
101	0	Mixed	B	complex	el leather glove	Original	0	0	Prenominal	English	1	0
101	0	Mixed	B	complex	el leather glove	Original	0	0	Prenominal	English	1	0
102	0	Mixed	B	complex	el glove marrón de leather	Original	1	0	Postnominal	Spanish	0	0
102	0	Mixed	B	complex	el glove marrón de leather	Duplicate	0	0	NA	NA	0	1
102	0	Mixed	B	complex	el grey glove	Original	1	0	Prenominal	English	0	0
106	0	Mixed	B	complex	el leather glove	Original	0	0	Prenominal	English	1	0
106	0	Unilingual	E	complex	the other glove	Original	1	1	Prenominal	English	0	0
106	0	Unilingual	E	complex	the wool glove	Original	0	0	Prenominal	English	1	0
108	0	Unilingual	E	complex	the brown glove	Original	1	0	Prenominal	English	0	0
109	0	Unilingual	E	complex	the grey glove	Original	1	0	Prenominal	English	0	0
109	0	Unilingual	E	complex	the brown gloves	Original	1	0	Prenominal	English	0	0
103	0	Unilingual	S	complex	el guante gris	Original	1	0	Postnominal	Spanish	0	0
110	0	Unilingual	S	complex	un guante marrón	Original	1	0	Postnominal	Spanish	0	0
110	0	Unilingual	S	complex	el guante azul	Original	1	0	Postnominal	Spanish	0	0
105	0	Mixed	B	complex	el pirate guard	Original	0	0	Prenominal	English	1	0
102	0	Mixed	B	complex	el right hand	Original	1	0	Prenominal	English	0	0
105	0	Unilingual	E	complex	the old_school handcuffs	Original	1	0	Prenominal	English	0	0
102	0	Mixed	B	complex	el top hat	Original	0	0	Prenominal	English	1	0
109	0	Mixed	B	complex	el top hat	Original	0	0	Prenominal	English	1	0
101	0	Unilingual	E	complex	the top hat	Original	0	0	Prenominal	English	1	0
104	0	Unilingual	E	complex	the top hat	Original	0	0	Prenominal	English	1	0
106	0	Unilingual	E	complex	the top hat	Original	0	0	Prenominal	English	1	0
108	0	Unilingual	E	complex	the top hat	Original	0	0	Prenominal	English	1	0
109	0	Unilingual	E	complex	the jester hat	Original	0	0	Prenominal	English	1	0
109	0	Unilingual	E	complex	the top hat	Original	0	0	Prenominal	English	1	0
110	0	Unilingual	E	complex	a top hat	Original	0	0	Prenominal	English	1	0
107	0	Unilingual	E	complex	the whole image	Original	1	0	Prenominal	English	0	0
101	0	Mixed	B	complex	el vintage key	Original	1	0	Prenominal	English	0	0
101	0	Mixed	B	complex	el vintage key amarillo	Duplicate	1	0	Postnominal	Spanish	0	0
101	0	Mixed	B	complex	el vintage key amarillo	Original	1	0	Prenominal	English	0	0
101	0	Mixed	B	complex	el vintage yellow key	Duplicate	1	0	Prenominal	English	0	0
101	0	Mixed	B	complex	el vintage yellow key	Original	1	0	Prenominal	English	0	0
101	0	Mixed	B	complex	el modern key	Original	1	0	Prenominal	English	0	0
102	0	Mixed	B	complex	el golden key	Original	1	0	Prenominal	English	0	0
102	0	Mixed	B	complex	el normal regular key	Duplicate	1	0	Prenominal	English	0	0
102	0	Mixed	B	complex	el normal regular key	Original	1	0	Prenominal	English	0	0
104	0	Mixed	B	complex	el black key	Original	1	0	Prenominal	English	0	0
107	0	Mixed	B	complex	el gold key	Original	1	0	Prenominal	English	0	0
109	0	Mixed	B	complex	el golden key	Original	1	0	Prenominal	English	0	0
109	0	Mixed	B	complex	el key negro	Original	1	0	Postnominal	Spanish	0	0
102	0	Unilingual	E	complex	the black key	Original	1	0	Prenominal	English	0	0
104	0	Unilingual	E	complex	the usual silver key	Duplicate	1	0	Prenominal	English	0	0
104	0	Unilingual	E	complex	the usual silver key	Original	1	0	Prenominal	English	0	0
104	0	Unilingual	E	complex	the golden key	Original	1	0	Prenominal	English	0	0
106	0	Unilingual	E	complex	the silver key	Original	1	0	Prenominal	English	0	0
107	0	Unilingual	E	complex	the black key	Original	1	0	Prenominal	English	0	0
107	0	Unilingual	E	complex	the gold key	Original	1	0	Prenominal	English	0	0
107	0	Unilingual	E	complex	the silver key	Original	1	0	Prenominal	English	0	0
107	0	Unilingual	E	complex	a standard key	Original	1	0	Prenominal	English	0	0
108	0	Unilingual	E	complex	the regular key	Original	1	0	Prenominal	English	0	0
108	0	Unilingual	E	complex	the silver key	Original	1	0	Prenominal	English	0	0
108	0	Unilingual	E	complex	the antique golden key	Duplicate	1	0	Prenominal	English	0	0
108	0	Unilingual	E	complex	the antique golden key	Original	1	0	Prenominal	English	0	0
108	0	Unilingual	E	complex	the antique black key	Duplicate	1	0	Prenominal	English	0	0
108	0	Unilingual	E	complex	the antique black key	Original	1	0	Prenominal	English	0	0
109	0	Unilingual	E	complex	the golden key	Original	1	0	Prenominal	English	0	0
109	0	Unilingual	E	complex	the other key	Original	1	1	Prenominal	English	0	0
110	0	Unilingual	E	complex	the gold key	Original	1	0	Prenominal	English	0	0
104	0	Unilingual	E	complex	the black keys	Original	1	0	Prenominal	English	0	0
109	0	Unilingual	E	complex	the white kitty	Original	1	0	Prenominal	English	0	0
109	0	Unilingual	E	complex	the other kitty	Original	1	0	Prenominal	English	0	0
101	0	Unilingual	S	complex	los labios bien_rojos	Original	1	0	Postnominal	Spanish	0	0
103	0	Unilingual	S	complex	los labios rojos	Original	1	0	Postnominal	Spanish	0	0
102	0	Unilingual	S	complex	el lado izquierdo	Original	1	0	Postnominal	Spanish	0	0
104	0	Unilingual	S	complex	el otro lado	Original	1	1	Prenominal	Spanish	0	0
109	0	Unilingual	S	complex	el lado izquierdo	Original	1	0	Postnominal	Spanish	0	0
107	0	Mixed	B	complex	el bottom left	Original	1	0	Prenominal	English	0	0
110	0	Mixed	B	complex	el top left	Original	1	0	Prenominal	English	0	0
104	0	Unilingual	E	complex	the top left	Original	1	0	Prenominal	English	0	0
109	0	Unilingual	E	complex	the top left	Original	1	0	Prenominal	English	0	0
109	0	Unilingual	E	complex	the top left	Original	1	0	Prenominal	English	0	0
106	0	Unilingual	S	complex	el libro abierto	Original	1	0	Postnominal	Spanish	0	0
109	0	Unilingual	S	complex	el libro abierto	Original	1	0	Postnominal	Spanish	0	0
109	0	Mixed	B	complex	el sparkly line	Original	1	0	Prenominal	English	0	0
101	0	Unilingual	E	complex	the last line	Original	1	1	Prenominal	English	0	0
109	0	Unilingual	E	complex	that same line	Original	1	1	Prenominal	English	0	0
103	0	Unilingual	S	complex	la línea virada	Original	1	0	Postnominal	Spanish	0	0
103	0	Unilingual	S	complex	la segunda línea	Original	1	1	Prenominal	Spanish	0	0
107	0	Unilingual	S	complex	esa misma línea	Original	1	1	Prenominal	Spanish	0	0
102	0	Mixed	B	complex	los huge lips	Original	1	0	Prenominal	English	0	0
105	0	Mixed	B	complex	los lips bien_grandes	Original	1	0	Postnominal	Spanish	0	0
106	1	Mixed	B	complex	la llave silver	Original	1	0	Postnominal	English	0	0
101	0	Unilingual	S	complex	la llave nueva	Original	1	0	Postnominal	Spanish	0	0
103	0	Unilingual	S	complex	una llave negra	Original	1	0	Postnominal	Spanish	0	0
105	0	Unilingual	S	complex	la llave gris	Original	1	0	Postnominal	Spanish	0	0
105	0	Unilingual	S	complex	la llave plateada	Original	1	0	Postnominal	Spanish	0	0
105	0	Unilingual	S	complex	la llave dorada	Original	1	0	Postnominal	Spanish	0	0
110	0	Unilingual	S	complex	la llave gris	Original	1	0	Postnominal	Spanish	0	0
110	0	Unilingual	E	complex	a confused look	Original	1	0	Prenominal	English	0	0
102	0	Unilingual	E	complex	the angry unibrow man	Duplicate	0	0	Prenominal	English	1	0
102	0	Unilingual	E	complex	the angry unibrow man	Original	1	0	Prenominal	English	0	0
104	0	Unilingual	S	complex	la misma manera	Original	1	1	Prenominal	Spanish	0	0
105	0	Unilingual	S	complex	la mano izquierda	Original	1	0	Postnominal	Spanish	0	0
106	0	Unilingual	S	complex	la mariposa amarilla	Original	1	0	Postnominal	Spanish	0	0
109	0	Unilingual	S	complex	la mariposa amarilla	Original	1	0	Postnominal	Spanish	0	0
106	0	Unilingual	S	complex	la media verde	Original	1	0	Postnominal	Spanish	0	0
103	0	Unilingual	S	complex	el mismo medio	Original	1	1	Prenominal	Spanish	0	0
103	0	Unilingual	S	complex	el mismo medio	Original	1	1	Prenominal	Spanish	0	0
106	0	Unilingual	S	complex	el mismo medio	Original	1	1	Prenominal	Spanish	0	0
107	0	Unilingual	E	complex	the bottom middle	Original	1	0	Prenominal	English	0	0
109	0	Unilingual	E	complex	the bottom middle	Original	1	0	Prenominal	English	0	0
102	0	Mixed	B	complex	el cotton mitten	Original	0	0	Prenominal	English	1	0
108	0	Unilingual	E	complex	the grey mitten	Original	1	0	Prenominal	English	0	0
108	0	Unilingual	E	complex	the brown mitten	Original	1	0	Prenominal	English	0	0
101	0	Unilingual	E	complex	the other moneybag	Original	1	1	Prenominal	English	0	0
107	0	Unilingual	E	complex	the euro moneybag	Original	0	0	Prenominal	English	1	0
107	0	Unilingual	E	complex	a little moneybag	Original	1	0	Prenominal	English	0	0
102	0	Unilingual	E	complex	the freaking monkey	Original	1	0	Prenominal	English	0	0
101	0	Mixed	B	complex	el zipper mouth	Original	0	0	Prenominal	English	1	0
101	0	Mixed	B	complex	el zipper mouth	Original	0	0	Prenominal	English	1	0
102	0	Mixed	B	complex	un zipped mouth	Original	1	0	Prenominal	English	0	0
110	0	Unilingual	E	complex	a banana mouth	Original	0	0	Prenominal	English	1	0
110	0	Unilingual	E	complex	a little mouth	Original	1	0	Prenominal	English	0	0
102	0	Mixed	B	complex	el nerd serio	Original	1	0	Postnominal	Spanish	0	0
102	0	Unilingual	S	complex	los ojitos cerraditos	Original	1	0	Postnominal	Spanish	0	0
101	0	Unilingual	S	complex	los ojos abiertos	Original	1	0	Postnominal	Spanish	0	0
101	0	Unilingual	S	complex	los ojos blancos	Original	1	0	Postnominal	Spanish	0	0
101	0	Unilingual	S	complex	los ojos bien_rojos	Original	1	0	Postnominal	Spanish	0	0
101	0	Unilingual	S	complex	los ojos bruised	Original	1	0	Postnominal	English	0	0
102	0	Unilingual	S	complex	los ojos bien_grandes	Original	1	0	Postnominal	Spanish	0	0
102	0	Unilingual	S	complex	los ojos rojos	Original	1	0	Postnominal	Spanish	0	0
102	0	Unilingual	S	complex	los ojos cerrados	Original	1	0	Postnominal	Spanish	0	0
103	0	Unilingual	S	complex	los ojos chinos	Original	1	0	Postnominal	Spanish	0	0
104	0	Unilingual	S	complex	los ojos abiertos	Original	1	0	Postnominal	Spanish	0	0
104	0	Unilingual	S	complex	los ojos cerrados	Original	1	0	Postnominal	Spanish	0	0
105	0	Unilingual	S	complex	los ojos blancos	Original	1	0	Postnominal	Spanish	0	0
107	0	Unilingual	S	complex	los ojos cerrados	Original	1	0	Postnominal	Spanish	0	0
108	0	Unilingual	S	complex	los ojos blancos	Original	1	0	Postnominal	Spanish	0	0
110	0	Unilingual	S	complex	la página derecha	Original	1	0	Postnominal	Spanish	0	0
102	0	Mixed	B	complex	el upper part	Original	1	0	Prenominal	English	0	0
102	0	Mixed	B	complex	el upper part	Original	1	0	Prenominal	English	0	0
106	0	Unilingual	E	complex	the center part	Original	1	0	Prenominal	English	0	0
103	0	Unilingual	S	complex	la parte izquierda	Original	1	0	Postnominal	Spanish	0	0
103	0	Unilingual	S	complex	la parte izquierda	Original	1	0	Postnominal	Spanish	0	0
105	0	Unilingual	S	complex	la parte izquierda	Original	1	0	Postnominal	Spanish	0	0
106	0	Unilingual	S	complex	la parte negra	Original	1	0	Postnominal	Spanish	0	0
102	0	Unilingual	S	complex	la pata derecha	Original	1	0	Postnominal	Spanish	0	0
102	0	Unilingual	S	complex	la pata trasera	Original	1	0	Postnominal	Spanish	0	0
105	0	Unilingual	E	complex	the first peak	Original	1	1	Prenominal	English	0	0
108	0	Unilingual	E	complex	the small peak	Original	1	0	Prenominal	English	0	0
102	0	Mixed	B	complex	el cutie pie	Original	1	0	Prenominal	English	0	0
102	0	Mixed	B	complex	el purse violeta	Original	1	0	Postnominal	Spanish	0	0
106	0	Mixed	B	complex	el brown purse	Original	1	0	Prenominal	English	0	0
107	0	Unilingual	E	complex	the purple purse	Original	1	0	Prenominal	English	0	0
108	0	Unilingual	E	complex	the brown purse	Original	1	0	Prenominal	English	0	0
108	0	Unilingual	E	complex	the purple purse	Original	1	0	Prenominal	English	0	0
109	0	Unilingual	E	complex	the brown purse	Original	1	0	Prenominal	English	0	0
110	0	Unilingual	E	complex	a brown purse	Original	1	0	Prenominal	English	0	0
101	0	Unilingual	S	complex	el otro reloj	Original	1	1	Prenominal	Spanish	0	0
102	0	Unilingual	S	complex	el reloj normal	Original	1	0	Postnominal	Spanish	0	0
103	0	Unilingual	S	complex	el reloj normal	Original	1	0	Postnominal	Spanish	0	0
103	0	Unilingual	S	complex	un reloj silver	Original	1	0	Postnominal	English	0	0
110	0	Unilingual	S	complex	el reloj convencional	Original	1	0	Postnominal	Spanish	0	0
107	0	Mixed	B	complex	el bottom right	Original	1	0	Prenominal	English	0	0
104	0	Unilingual	E	complex	the top right	Original	1	0	Prenominal	English	0	0
105	0	Unilingual	E	complex	the top right	Original	1	0	Prenominal	English	0	0
107	0	Unilingual	E	complex	the top right	Original	1	0	Prenominal	English	0	0
101	0	Mixed	B	complex	el engagement ring	Original	0	0	Prenominal	English	1	0
101	0	Mixed	B	complex	el engagement ring	Original	0	0	Prenominal	English	1	0
102	0	Mixed	B	complex	el engagement ring	Original	0	0	Prenominal	English	1	0
107	0	Mixed	B	complex	un engagement ring	Original	0	0	Prenominal	English	1	0
101	0	Unilingual	E	complex	an engagement ring	Original	0	0	Prenominal	English	1	0
108	0	Unilingual	E	complex	the diamond ring	Original	0	0	Prenominal	English	1	0
109	0	Unilingual	E	complex	the diamond ring	Original	0	0	Prenominal	English	1	0
110	0	Unilingual	E	complex	the diamond ring	Original	0	0	Prenominal	English	1	0
109	0	Unilingual	E	complex	the orange rocketship	Original	1	0	Prenominal	English	0	0
101	0	Mixed	B	complex	el primer top row	Duplicate	1	0	Prenominal	English	0	0
101	0	Mixed	B	complex	el primer top row	Original	1	1	Prenominal	Spanish	0	0
102	0	Mixed	B	complex	el first row	Original	1	1	Prenominal	English	0	0
103	0	Mixed	B	complex	el tercer row	Original	1	1	Prenominal	Spanish	0	0
103	0	Mixed	B	complex	el segundo row	Original	1	1	Prenominal	Spanish	0	0
103	0	Mixed	B	complex	el otro row	Original	1	1	Prenominal	Spanish	0	0
104	0	Mixed	B	complex	el último row	Original	1	1	Prenominal	Spanish	0	0
105	0	Mixed	B	complex	el second row	Original	1	1	Prenominal	English	0	0
105	0	Mixed	B	complex	el second row	Original	1	1	Prenominal	English	0	0
105	0	Mixed	B	complex	el cuatro row	Original	1	1	Prenominal	Spanish	0	0
105	0	Mixed	B	complex	el segundo row	Original	1	1	Prenominal	Spanish	0	0
105	0	Mixed	B	complex	el tercer row	Original	1	1	Prenominal	Spanish	0	0
107	0	Mixed	B	complex	el top row	Original	1	0	Prenominal	English	0	0
104	0	Unilingual	E	complex	the next row	Original	1	1	Prenominal	English	0	0
106	0	Unilingual	E	complex	that bottom row	Original	1	0	Prenominal	English	0	0
107	0	Unilingual	E	complex	the next row	Original	1	1	Prenominal	English	0	0
107	0	Unilingual	E	complex	the fourth row	Original	1	1	Prenominal	English	0	0
107	0	Unilingual	E	complex	the last row	Original	1	1	Prenominal	English	0	0
107	0	Unilingual	E	complex	the top row	Original	1	0	Prenominal	English	0	0
107	0	Unilingual	E	complex	the last row	Original	1	1	Prenominal	English	0	0
101	0	Mixed	B	complex	el primer shelf	Original	1	1	Prenominal	Spanish	0	0
101	0	Mixed	B	complex	el second shelf	Original	1	1	Prenominal	English	0	0
107	0	Mixed	B	complex	el second shelf	Original	1	1	Prenominal	English	0	0
108	0	Mixed	B	complex	el penúltimo shelf	Original	1	1	Prenominal	Spanish	0	0
108	0	Unilingual	E	complex	the same shelf	Original	1	1	Prenominal	English	0	0
108	0	Unilingual	E	complex	the next shelf	Original	1	1	Prenominal	English	0	0
108	0	Unilingual	E	complex	the second shelf	Original	1	1	Prenominal	English	0	0
108	0	Unilingual	E	complex	the next shelf	Original	1	1	Prenominal	English	0	0
108	0	Unilingual	E	complex	the last shelf	Original	1	1	Prenominal	English	0	0
101	0	Mixed	B	complex	el red shoe	Original	1	0	Prenominal	English	0	0
107	0	Mixed	B	complex	el blue shoe	Original	1	0	Prenominal	English	0	0
109	0	Mixed	B	complex	el red shoe	Original	1	0	Prenominal	English	0	0
109	0	Mixed	B	complex	el red shoe	Original	1	0	Prenominal	English	0	0
104	0	Unilingual	E	complex	the red shoe	Original	1	0	Prenominal	English	0	0
106	0	Unilingual	E	complex	the red shoe	Original	1	0	Prenominal	English	0	0
108	0	Unilingual	E	complex	the blue shoe	Original	1	0	Prenominal	English	0	0
108	0	Unilingual	E	complex	the red shoe	Original	1	0	Prenominal	English	0	0
109	0	Unilingual	E	complex	the blue shoe	Original	1	0	Prenominal	English	0	0
109	0	Unilingual	E	complex	the blue shoe	Original	1	0	Prenominal	English	0	0
108	0	Unilingual	E	complex	the right side	Original	1	0	Prenominal	English	0	0
108	0	Unilingual	E	complex	the left side	Original	1	0	Prenominal	English	0	0
108	0	Unilingual	E	complex	the left side	Original	1	0	Prenominal	English	0	0
108	0	Unilingual	E	complex	the right side	Original	1	0	Prenominal	English	0	0
109	0	Unilingual	E	complex	the lower right side	Duplicate	1	0	Prenominal	English	0	0
109	0	Unilingual	E	complex	the lower right side	Original	1	0	Prenominal	English	0	0
107	0	Unilingual	E	complex	the dollar sign	Original	0	0	Prenominal	English	1	0
107	0	Unilingual	E	complex	a dollar sign	Original	0	0	Prenominal	English	1	0
109	0	Unilingual	E	complex	the American_dollar sign	Original	0	0	Prenominal	English	1	0
102	0	Mixed	B	complex	el second slide	Original	1	0	Prenominal	English	0	0
102	0	Mixed	B	complex	el próximo slide	Original	1	1	Prenominal	Spanish	0	0
102	0	Mixed	B	complex	el slide completo	Original	1	0	Postnominal	Spanish	0	0
110	0	Mixed	B	complex	el otro slide	Original	1	1	Prenominal	Spanish	0	0
101	0	Unilingual	E	complex	the other slide	Original	1	1	Prenominal	English	0	0
105	0	Mixed	B	complex	el flat smile	Original	1	0	Prenominal	English	0	0
109	0	Unilingual	E	complex	the swirly smile	Original	1	0	Prenominal	English	0	0
107	0	Mixed	B	complex	el happy smiley	Original	1	0	Prenominal	English	0	0
107	0	Mixed	B	complex	el standard happy smiley	Duplicate	1	0	Prenominal	English	0	0
107	0	Mixed	B	complex	el standard happy smiley	Original	1	0	Prenominal	English	0	0
107	0	Mixed	B	complex	el angry red-eyed smiley	Duplicate	1	0	Prenominal	English	0	0
107	0	Mixed	B	complex	el angry red-eyed smiley	Original	1	0	Prenominal	English	0	0
107	0	Mixed	B	complex	el clown smiley	Original	0	0	Prenominal	English	1	0
103	0	Unilingual	E	complex	the sick smiley	Original	1	0	Prenominal	English	0	0
101	0	Mixed	B	complex	el blue sneaker	Original	1	0	Prenominal	English	0	0
101	0	Mixed	B	complex	el blue sneaker	Original	1	0	Prenominal	English	0	0
102	0	Mixed	B	complex	el sneaker rojo	Original	1	0	Postnominal	Spanish	0	0
102	0	Mixed	B	complex	el blue sneaker	Original	1	0	Prenominal	English	0	0
102	0	Unilingual	E	complex	the blue sneaker	Original	1	0	Prenominal	English	0	0
110	0	Unilingual	E	complex	the red sneaker	Original	1	0	Prenominal	English	0	0
101	0	Mixed	B	complex	el green sock	Original	1	0	Prenominal	English	0	0
102	0	Mixed	B	complex	el green sock	Original	1	0	Prenominal	English	0	0
103	0	Mixed	B	complex	el sock verde	Original	1	0	Postnominal	Spanish	0	0
109	0	Mixed	B	complex	el green sock	Original	1	0	Prenominal	English	0	0
108	0	Unilingual	E	complex	the green sock	Original	1	0	Prenominal	English	0	0
110	0	Unilingual	E	complex	the green sock	Original	1	0	Prenominal	English	0	0
108	0	Unilingual	E	complex	a blank space	Original	1	0	Prenominal	English	0	0
102	0	Mixed	B	complex	un blank spot	Original	1	0	Prenominal	English	0	0
102	0	Mixed	B	complex	el buccaneer sword	Original	0	0	Prenominal	English	1	0
108	0	Mixed	B	complex	el pirate sword	Original	0	0	Prenominal	English	1	0
108	0	Mixed	B	complex	el pirate sword	Original	0	0	Prenominal	English	1	0
103	0	Unilingual	S	complex	el segundo tablón	Original	1	1	Prenominal	Spanish	0	0
108	0	Unilingual	E	complex	the two tears	Original	1	1	Prenominal	English	0	0
103	0	Unilingual	S	complex	el tenis azul	Original	1	0	Postnominal	Spanish	0	0
109	0	Mixed	B	complex	el white thing	Original	1	0	Prenominal	English	0	0
102	0	Unilingual	E	complex	a weird S thing	Duplicate	0	0	Prenominal	English	1	0
102	0	Unilingual	E	complex	a weird S thing	Original	1	0	Prenominal	English	0	0
108	0	Unilingual	E	complex	the stary thing	Original	1	0	Prenominal	English	0	0
109	0	Unilingual	E	complex	the middle top	Original	1	0	Prenominal	English	0	0
101	0	Mixed	B	complex	los dos towers	Original	1	1	Prenominal	Spanish	0	0
103	0	Mixed	B	complex	los dos towers	Original	1	1	Prenominal	Spanish	0	0
109	0	Mixed	B	complex	los dos towers	Original	1	1	Prenominal	Spanish	0	0
106	0	Unilingual	E	complex	the two towers	Original	1	1	Prenominal	English	0	0
108	0	Unilingual	E	complex	the smaller tree	Original	1	0	Prenominal	English	0	0
101	0	Mixed	B	complex	el pocket watch	Original	0	0	Prenominal	English	1	0
101	0	Mixed	B	complex	el pocket watch	Original	0	0	Prenominal	English	1	0
106	0	Mixed	B	complex	el pocket watch	Original	0	0	Prenominal	English	1	0
107	0	Mixed	B	complex	un gold pocket watch	Duplicate	0	0	Prenominal	English	1	0
107	0	Mixed	B	complex	un gold pocket watch	Original	1	0	Prenominal	English	0	0
109	0	Mixed	B	complex	el pocket watch	Original	0	0	Prenominal	English	1	0
106	0	Unilingual	E	complex	the pocket watch	Original	0	0	Prenominal	English	1	0
108	0	Unilingual	E	complex	the golden pocket watch	Duplicate	0	0	Prenominal	English	1	0
108	0	Unilingual	E	complex	the golden pocket watch	Original	1	0	Prenominal	English	0	0
109	0	Unilingual	E	complex	the pocket watch	Original	0	0	Prenominal	English	1	0
110	0	Mixed	B	complex	esos pocket watches	Original	0	0	Prenominal	English	1	0
101	0	Unilingual	S	complex	el zapato rojo	Original	1	0	Postnominal	Spanish	0	0
106	0	Unilingual	S	complex	el zapato azul	Original	1	0	Postnominal	Spanish	0	0
110	0	Unilingual	S	complex	el zapato azul	Original	1	0	Postnominal	Spanish	0	0
